# Supplementary material for: Hepatitis E Virus Genotype 3 Diversity: Phylogenetic Analysis and Presence of Subtype 3b in Wild Boar in Europe
Source: Viruses. 2015 May 22;7(5):2704–26. doi: 10.3390/v7052704 (PMC4452927; doi:10.3390/v7052704)
Supplement: Supplementary file 1 [file viruses-07-02704-s001.zip]

Archive with 40 entries (37 files):
- viruses-84017-supplementary/
- viruses-84017-supplementary/Supplem. File S01_HEV-A.fasta.zip
- __MACOSX/
- __MACOSX/viruses-84017-supplementary/
- __MACOSX/viruses-84017-supplementary/._Supplem. File S01_HEV-A.fasta.zip
- viruses-84017-supplementary/Supplem. File S02_HEVsubtypingMEGAut.xlsx
- __MACOSX/viruses-84017-supplementary/._Supplem. File S02_HEVsubtypingMEGAut.xlsx
- viruses-84017-supplementary/Supplem.Fig S01. for Fig3b-center.ORF1.1860nt (Burma.M73218  - 93-1952 nt) details.pdf
- __MACOSX/viruses-84017-supplementary/._Supplem.Fig S01. for Fig3b-center.ORF1.1860nt (Burma.M73218  - 93-1952 nt) details.pdf
- viruses-84017-supplementary/Supplem.Fig S02. for Fig3c-right.ORF1.318nt (Burma.M73218 - 61-378 nt) details.pdf
- __MACOSX/viruses-84017-supplementary/._Supplem.Fig S02. for Fig3c-right.ORF1.318nt (Burma.M73218 - 61-378 nt) details.pdf
- viruses-84017-supplementary/Supplem.Fig S03. 3 trees.docx
- __MACOSX/viruses-84017-supplementary/._Supplem.Fig S03. 3 trees.docx
- viruses-84017-supplementary/Supplem.Fig S03abc.pdf
- __MACOSX/viruses-84017-supplementary/._Supplem.Fig S03abc.pdf
- viruses-84017-supplementary/Supplem.Fig S04. for FigS03a.ORF1.242nt (Burma.M73218 - 125-366 nt) details.pdf
- __MACOSX/viruses-84017-supplementary/._Supplem.Fig S04. for FigS03a.ORF1.242nt (Burma.M73218 - 125-366 nt) details.pdf
- viruses-84017-supplementary/Supplem.Fig S05. for FigS03b-left.ORF2.280nt (Burma.M73218 - 6017-6296 nt) details.pdf
- __MACOSX/viruses-84017-supplementary/._Supplem.Fig S05. for FigS03b-left.ORF2.280nt (Burma.M73218 - 6017-6296 nt) details.pdf
- viruses-84017-supplementary/Supplem.Fig S06. for FigS03c.ORF2.241n (Burma.M73218 - 5596-5836 nt) details.pdf
- __MACOSX/viruses-84017-supplementary/._Supplem.Fig S06. for FigS03c.ORF2.241n (Burma.M73218 - 5596-5836 nt) details.pdf
- viruses-84017-supplementary/Supplem.Fig S07. for Fig4a-left.HVR.319nt (Burma.M73218  -  2094-2412 nt) details.pdf
- __MACOSX/viruses-84017-supplementary/._Supplem.Fig S07. for Fig4a-left.HVR.319nt (Burma.M73218  -  2094-2412 nt) details.pdf
- viruses-84017-supplementary/Supplem.Fig S08. for Fig4b-center.RdRp.280nt (Burma.M73218  - 4284-4563 nt) details.pdf
- __MACOSX/viruses-84017-supplementary/._Supplem.Fig S08. for Fig4b-center.RdRp.280nt (Burma.M73218  - 4284-4563 nt) details.pdf
- viruses-84017-supplementary/Supplem.Fig S09. for Fig4c-right.HEV.ORF2.187nt (Burma.M73218 - 6277-6463 nt) details.pdf
- __MACOSX/viruses-84017-supplementary/._Supplem.Fig S09. for Fig4c-right.HEV.ORF2.187nt (Burma.M73218 - 6277-6463 nt) details.pdf
- viruses-84017-supplementary/Supplem.Fig S10.ORF3.255nt.NJx1000.only 114 HEV-3.details.pdf
- __MACOSX/viruses-84017-supplementary/._Supplem.Fig S10.ORF3.255nt.NJx1000.only 114 HEV-3.details.pdf
- viruses-84017-supplementary/Supplem.Fig S11.ORF3.255nt.NJx1000.only 114 HEV-3.rad.pdf
- __MACOSX/viruses-84017-supplementary/._Supplem.Fig S11.ORF3.255nt.NJx1000.only 114 HEV-3.rad.pdf
- viruses-84017-supplementary/Supplem.Fig S12. Supplementary figure 3chi details.pdf
- __MACOSX/viruses-84017-supplementary/._Supplem.Fig S12. Supplementary figure 3chi details.pdf
- viruses-84017-supplementary/Supplem.Fig S13. Geographical distribution of subtypes by host (human, domestic pig, or wild animals).png
- __MACOSX/viruses-84017-supplementary/._Supplem.Fig S13. Geographical distribution of subtypes by host (human, domestic pig, or wild animals).png
- viruses-84017-supplementary/Supplem.Table S01.xlsx
- __MACOSX/viruses-84017-supplementary/._Supplem.Table S01.xlsx
- viruses-84017-supplementary/Supplem.Table S02.xls
- __MACOSX/viruses-84017-supplementary/._Supplem.Table S02.xls
- __MACOSX/._viruses-84017-supplementary
