# Supplementary material for: Hepatitis E Virus Genotype 3 Diversity: Phylogenetic Analysis and Presence of Subtype 3b in Wild Boar in Europe
Source: Viruses. 2015 May 22;7(5):2704–26. doi: 10.3390/v7052704 (PMC4452927; doi:10.3390/v7052704)
Supplement: Supplementary file 1 [file viruses-07-02704-s001.zip › viruses-84017-supplementary/Supplem. File S02_HEVsubtypingMEGAut.xlsx]

## Sheet: ReadMe
	Sheet	Column	Description
	Regions		Genomic regions management.
		Region Name	A name for each genomic region used.
			Using the drop box In cell A1 you can select one of these regions. This will automatically select all the sequences in sheet Seq-class that completely span the region (it will set TRUE in the column „Contain region“ of the sheet „Seq-class“) .
			The row 2 of this column will allow you to check what you have really selected
		Reference:Fig	Some of the papers where the region have been used. Include possible figure number and tables to easily localize the information
		beg, end and frame for MEGAlign	Enter the position of beginning and end of the region in the big alignment, counting the gaps. Enter the frame (1, 2, or 3 codon position of the first base in the region) if it is a coding region.
			The corresponding length will be shown next, in column nt.
		beg, end and nt for Burma and wbGER27 strains	Will automatically show the positions corresponding to reference sequences Burma:M73218 and wbGER27:FJ705359
		beg, end for Burma	Enter the position of beginning and end of the region in the Burma:M73218 sequence.
			The corresponding length (nt) will be shown next.
		beg, end for Burma and wbGER27 strains	Will automatically show the positions corresponding to reference sequences Burma:M73218 and wbGER27:FJ705359
	Seq-class:
		Columns with original data. Ideally will be contributed by the original authors!
		MEGA name:	Have toexactlycoincide with the sequence name in MEGA.
			Very helpfully if just the GenBank Accession ID.
			Repeated names are automatically colored (usually an error).
		Tab-Pub:	Is a filter with the genotype or:
			Some conventions:
			e--> some error, exclude.
			n--> empty row, new, with the formats and formulas ready to use.
			(Provided as a place where you can add your new data)
			no--> not (yet) included in the alignment.
		Strain name:	Contain the strain or isolate name.
			Take care to consistently enter the same name for all the sequences belonging to the same strain/isolate. In some few case there is know the strain and the isolate name: in these case the isolate name is written in the Isolate column.
			Repeated names are automatically colored (NOT an error).
		Isolate name:	It will be combined with the strain name in the Table column “Strain name / isolate”
		Country:	The country of the institution where the sequences were obtained
		Country cod:	The country of the Origin of the strain. The 3-letter country code after ISO 3166-1 alpha-3.
		Continent:	The continent of the Origin of the strain.
		Region:two columns	The region of the Origin of the strain. The first column is inserted in the seq. Label and could be just the initials of the second, but the second could be a more detalied location
		First_nt:	Position of the first nt in “Burma”coordinates. Initialy to be manually enter but can be calculate if the position in the alignment is know.
		Length:
		Others columns, mostly formulas or results of phylogenetic analisis of just filters
		Lu & Li:	Subtype as appear in (Lu et al., 2006). Only for sequences cited there. Any value here will cause a mark (*) in the Table and in etiquetes.
		Next 6 columns: CG, ORF1, HVR, RdRp, ORF3 and ORF2 (approximately):	Result of the genotyping using these regions.
		Next 6 columns:CG,ORF1,HVR,RdRp,ORF3andORF2:	Regions present in the sequence (approximately)
		Beg,End:	Beginning and end of the sequence in “alignment”coordinates.
		Length:Formula
		Contain region:	Formula. For use as filter. Will beTrueif the sequence fully span (contain) the region selected in the sheet “Regions”.
		Next 3 columns:C1,C2andC3:	Free columns, to be use for comments or filters.
		Next 3 columns:F.ORF1,F.HVR,F.RdRp,F.ORF3andF.ORF2:	Filters used to decide the sequences to appear in the corresponding Fig. or Tree. Possible usage:
			n--> will not appear.
			s--> will appear.
			They also modify the corresponding column in the Table: add there a'+'when these filter begging withs(sequence proposed to be a “standard” for classification of other sequences using these regions)
		Next 3 columns:C4andC5:	Free columns, to be use for comments or filters.
		NCBI: LinkFormula	Is a WWW link to the NCBI site and will show the full sequence Item. Very handy while actualizing the data of the sequence, and to see other information not in these file. Especially useful toquickly find the original publication.
		Next 3 columns:Etiq-Automat,Acc.StrainandAcc:Formulas.	Possible different forms of sequence etiquette.
		Clear, Span, Selected:	Formula. After all the filters are applied, and only the sequences you want to analyze are displayed, one of this is the column you need to select, copy and paste in a new, empty text document. Save the document to be use as “group file” in MEGA.
		5 columns: Etiq-Strain, Etiq-Strain+Automat+CG, Etiq-Strain+Automat+CG+y, Etiq-Strain+Automat, Etiq-Automat:	Formulas. Different variants of etiquettesto be used in MEGAas “group file”.
		Next 3 columns:g.subtype,g.grupeandg.genotype: Formulas.	Different variants of grouping the sequences,to be used in MEGAas “group file”, especially to import into tree windows.
		f.subt: Formula	Is the best column to order and filter the sequences by subtype.
		Next 9 columns:Accession no.,Strain name / isolate,Classification & country,CG,ORF1.250nt,HVR.247nt,RdRp.280nt,ORF3.225nt, andORF2.187nt: Formulas,Table.	Together generate aTableas appear in Vina-Rodriguez, 2015.
		Orig Gr Select f:(Original-Group Selected filter)	When you finish in MEGA of classifying a new bath of sequences, you can export a group file containing all these information, open it in a text editor, copy all and then paste it into this column.
		The next 5 columns	will help you parse this information back to this Excel file.
		Next 5 columns:MEGA,MEGA name,MEGAselect,AccNandStrainName:Formulas.	You can copy from here andpaste by value or content onlyinto the corresponding initial columns of this Excel sheet.
			The rest of the columns are used to generate the file you need to submit the sequences to GenBank, or just to keep track of the primers used to generate each fragment.
			Isolates obtained by Germans institutions:
		FIRA	Federal Institute for Risk Assessment
		RKI	Robert-Koch-Institut
		FLI	Friedrich-Loeffler-Institut
		Ureg	University of Regensburg, Institute of Medical Microbiology and Hygiene
		ITM	Institute for Tropical Medicine Bernhard Nocht
		TiHo	University of Veterinary Medicine Hannover
		UBMC	University of Bonn Medical Centre
		JLUG	Justus-Liebig-Universitaet Giessen
		FUH	Freiburg University Hospital
		HDZNRW	Herz- und Diabeteszentrum NRW Ruhr-Universität Bochum
		PEI	Paul-Ehrlich-Institut, Langen
			Burma (Myanmar, MMR)
			NRW, North Rhine-Westfalia; HE, Hesse; LS, Lower Saxony
			Filter B
			OK, to be included
		n	a new entry, to be analyzed
	.	o	other HEV variants, possible not zoonotic
		e	exclude, error (artificial, artifact, patents, etc)
		c	clones, cells
			The following macro will allow you to automatically create a group file to automate MEGA6.

## Sheet: Regions
	20	<--Set here the selected region																													20		RdRp.280nt
	RdRp.280nt	Johne, 2010. Vina-Rodriguez, 2015:Fig.2. Rigth.	4506	4803	298	2	4284	4563	280	4312	4591	280		4284	4563	280	4284	4563			#VALUE!			4441	4738	4413	4710	298	4506	4803	HEV.RdRp_F2	GTGCTCTGTTTGGCCCNTGGTTYMG	HEV.RdRp_R2	CCAGGCTCACCRGARTGYTTCTTCCA	HEV.RdRp_F1	TCGCGCATCACMTTYTTCCARAA	HEV.RdRp_R1	GCCATGTTCCAGACDGTRTTCCA	207 x 206
			MEGAlign			frame	M73218.Burma			FJ705359.wbGER27				M73218.Burma			MEGAlign		NC_001434 = L08816.CHT-87					old2wb		0ld align			old2align
	Region Name	Reference:Fig	beg	end	nt		beg	end	nt	beg	end	nt		beg	end	nt	beg	end	beg	end	nt			beg	end	beg	end	nt	beg	end		f_p		r_p		f_rt_p		r_rt_p
1	Burma	Manual (Burma positions)	11	2569	2559		3	2440	2438	1	2468	2468		3	2440		3	2440			1			0	7237	1	7491	7491	0	0
2	wbGER27	Manual (wbGER27 positions)	11	2541	2531		3	2412	2410	1	2440	2440		3	2412		3	2412			1			0	7237	1	7491	7491	0	0
3	MEGA	Manual (MEGA align positions)	121	375	255		112	366	255	110	364	255		125	366		112	366			1			0	7237	1	7491	7491	0	0
4	CG (b)	Lu, 2006: Fig.4 and column „Complete-b“ in Table 1. Vina-Rodriguez, 2015:Fig. 1. Left.	37	7381	7345		28	7135	7108	26	7161	7136		62	7144		28	7135			1			0	7237	1	7491	7491	0	0
5	5'UTR		11	35	25		3	26	24	1	25	25		3	26		3	26						0	33	1	35	35	0	0
6	ORF1		37	5349	5313	1	28	5109	5082	26	5137	5112		28	5109		28	5109						35	5281	37	5256	5220	0	0
7	ORF1-5p.318nt	Vina-Rodriguez, 2015.	70	387	318	1	61	378	318	59	376	318		61	378	318	61	378		354	355			68	385	70	387	318	0	0	HEV.ORF1_F1	CCCAYCAGTTYATWAAGGCTCCTGGC	HEV.ORF1_R2	CCVCGRGTNGGRGCRGWRTACCA	HEV.ORF1_F1	CCCAYCAGTTYATWAAGGCTCCTGGC	HEV.ORF1_R1	TGCARDGARTANARRGCNAYNCCNGTCTC	171 x 169
8	ORF1.1860nt	Vina-Rodriguez, 2015.	102	1961	1860	2	93	1952	1860	91	1950	1860		93	1952		93	1952						100	1959	102	1961	1860	0	0
9	ORF1.287nt (c)	Lu, 2006:Fig.2. and column „ORF1c“ in Table 1.	113	399	287		104	390	287	102	388	287		104	390	287	104	390			1			111	397	113	399	287	0	0
10	ORF1.242nt		134	375	242		125	366	242	123	364	242		125	366	242	125	366			1			0	0			1	0	0
11	ORF1-5p.250nt	Vina-Rodriguez, 2015:Fig.1. Rigth.	138	387	250	2	129	378	250	127	376	250		129	378	250	129	378	105	354	250			136	385	138	387	250	0	0	HEV.ORF1_F2	AAYTCYGCCYTGGCGAATGCTGTGGTGGT	HEV.ORF1_R2	CCVCGRGTNGGRGCRGWRTACCA	HEV.ORF1_F1	CCCAYCAGTTYATWAAGGCTCCTGGC	HEV.ORF1_R1	TGCARDGARTANARRGCNAYNCCNGTCTC	170 x 169
12	HVR.319nt	Vina-Rodriguez, 2015.	2103	2541	439	2	2094	2412	319	2092	2440	349		2094	2412	319	2094	2412	2070	2388	319			2101	2569	2103	2541	439	0	0	HEV.HVR_F1	TTYTCYCCTGGGCAYMTYTGGGA	HEV.HVR_R1	TTAACCARCCARTCACARTCYGAYTCAAA	176 x 179
13	dHVR	Vina-Rodriguez, 2015.	2155	2487	333	2	2146	2358	213	2144	2386	243		2146	2358	213	2146	2358			1			0	0			1	0	0
14	HVR.283nt	Vina-Rodriguez, 2015.	2169	2541	373	2	2160	2412	253	2158	2440	283		2160	2412	253	2160	2412	2136	2388	253			2167	2569	2169	2541	373	0	0	HEV.HVR_F2a / HEV.HVR_F2b	ACYTGGTCHACATCTGGYTTYTC / TTYTCCCCYCCTGAGGCGGC	HEV.HVR_R1	TTAACCARCCARTCACARTCYGAYTCAAA	177 x 179
15	HVR.247nt	Vina-Rodriguez, 2015:Fig. 2. Left.	2169	2505	337	2	2160	2376	217	2158	2404	247		2160	2376	217	2160	2376	2136	2352	217			2167	2533	2169	2505	337	0	0	HEV.HVR_F2a	ACYTGGTCHACATCTGGYTTYTC	HEV.HVR_R2	TACACCTTRGCSCCRTCRGGRTA	HEV.HVR_F1	TTYTCYCCTGGGCAYMTYTGGGA	HEV.HVR_R1	TTAACCARCCARTCACARTCYGAYTCAAA	177 x 180
16	ORF1 -3´.250nt (d)	Lu, 2006:Fig.6.	4476	4800	325		4254	4560	307	4282	4588	307		4254	4560	307	4254	4560			1			4411	4735	4383	4707	325	0	0
17	RdRp.307 (MJ-C)	Zhai, 2006. Norder, 2009.	4476	4800	325		4254	4560	307	4282	4588	307		4254	4560	307	4254	4560			1			4411	4735	4383	4707	325	0	0	ISP-4232		IAP-4561		ISP-4232		EAP-4576
18	RdRp.424nt	Vina-Rodriguez, 2015.	4398	4839	442	2	4176	4599	424	4204	4627	424		4176	4599	424	4176	4599			1			4333	4774	4305	4746	442	0	0	HEV.RdRp_F1	TCGCGCATCACMTTYTTCCARAA	HEV.RdRp_R1	GCCATGTTCCAGACDGTRTTCCA	203 x 204
19	RdRp.388nt	Vina-Rodriguez, 2015.	4398	4803	406	2	4176	4563	388	4204	4591	388		4176	4563	388	4176	4563			1			4333	4738	4305	4710	406	0	0	HEV.RdRp_F1	TCGCGCATCACMTTYTTCCARAA	HEV.RdRp_R2	CCAGGCTCACCRGARTGYTTCTTCCA	203 x 206
20	RdRp.280nt	Johne, 2010. Vina-Rodriguez, 2015:Fig.2. Rigth.	4506	4803	298	2	4284	4563	280	4312	4591	280		4284	4563	280	4284	4563			1			4441	4738	4413	4710	298	0	0	HEV.RdRp_F2	GTGCTCTGTTTGGCCCNTGGTTYMG	HEV.RdRp_R2	CCAGGCTCACCRGARTGYTTCTTCCA	HEV.RdRp_F1	TCGCGCATCACMTTYTTCCARAA	HEV.RdRp_R1	GCCATGTTCCAGACDGTRTTCCA	207 x 206
21	preORF3		4847	5345	499	3	4607	5105	499	4635	5133	499		4607	5105	499	4607	5105						4782	0	4754			0	0	p13 ?		p14?
23	ORF3		5346	5721	376	1	5106	5477	372	5134	5502	369		5106	5477	372	5106	5477						5278	5650	5253	5625	373	0	0
24	ORF3.321nt	Vina-Rodriguez, 2015.	5358	5685	328	1	5118	5441	324	5146	5466	321		5118	5441	324	5118	5441	5094	5417	324			5290	5614	5265	5589	325	0	0	HEV.ORF3_F1	MGGKTRGAATGAATAACATG	HEV.ORF3_R1	CAGYTGGGGYAGRTCGACGRC	`=141 x 145
25	HEVORF2:3con	Schlauder et al 1999	5381	5524	144	1	5137	5280	144	5165	5305	141		5137	5280	144	5137	5280						5320	7237	5295	7278	1984	0	0
26	ORF2	Vina-Rodriguez, 2015.	5391	7374	1984	1	5147	7129	1983	5172	7154	1983		5147	7129	1983	5147	7129						5320	7237	5295	7278	1984	0	0
27	ORF3.225	Vina-Rodriguez, 2015:Fig.S1.	5424	5648	225	2,1	5180	5404	225	5205	5429	225		5180	5404	225	5180	5404	5156	5380	225			5353	5577	5328	5552	225	0	0	HEV.ORF3_F2	GGGCTGTTCTGTTKYTGYTCYTC	HEV.ORF3_R2	GGCGCTGGGAYTGGTCRCGCCA	HEV.ORF3_F1	MGGKTRGAATGAATAACATG	HEV.ORF3_R1	CAGYTGGGGYAGRTCGACGRC	142 x 144	`=141 x 145
28	Diag-INNT	Vina-Rodriguez, 2015.	5516	5558	43		5272	5314	43	5297	5339	43		5272	5314	43	5272	5314	5248	5290	43			5445	5487	5420	5462	43	0	0
29	Diag	Jothikumar, 2006.	5523	5556	34		5279	5312	34	5304	5337	34		5279	5312	34	5279	5312	5255	5288	34			5452	5485	5427	5460	34	0	0
30	ORF2.380?	Meng, 1998? O.Filho 2013	5772	6151	380		5527	5906	380	5552	5931	380		5527	5906	380	5527	5906	5255	5288	34			5452	5485	5427	5460	34	0	0
31	ORF2.241	Meng, 1998? O.Filho 2013	5841	6081	241		5596	5836	241	5621	5861	241		5596	5836	241	5596	5836	5255	5288	34			5452	5485	5427	5460	34	0	0
32	ORF2.354	Norder, 2009.	6189	6542	354		5944	6297	354	5969	6322	354		5944	6297	354	5944	6297	5920	6273	354			6118	6471	6093	6446	354	0	0	HE110		HE3159		HE110		HE041
33	ORF2.305nt	Legrand-Abravanel, 2009. Baylis, 2011:Fig.1.	6238	6542	305		5993	6297	305	6018	6322	305		5993	6297	305	5993	6297	5969	6273	305			6167	6471	6142	6446	305	0	0
34	ORF2.304	Meng, 1997. Norder, 2009:Fig.1,2a & 2b - 279nt?	6239	6542	304		5994	6297	304	6019	6322	304		5994	6297	304	5994	6297	5970	6273	304			6168	6471	6143	6446	304	0	0	HE3158		HE3159		HE3156		HE3157
35	ORF2 .301nt (e)	Lu, 2006: Fig.1 and column ORF1c in Table 1.	6239	6539	301		5994	6294	301	6019	6319	301		5994	6294	301	5994	6294	5970	6270	301			6168	6468	6143	6443	301	0	0
36	ORF2 .280nt	Ijaz, 2014:Fig.2	6262	6541	280	3	6017	6296	280	6042	6321	280		6017	6296	280	6017	6296			1			6168	6468	6143	6443	301	0	0
37	ORF2 .168nt (Sp-pig)		6300	6467	168		6055	6222	168	6080	6247	168		6055	6222	168	6055	6222	6031	6198	168			6229	6396	6204	6371	168	0	0
38	ORF2.271nt	Vina-Rodriguez, 2015.	6522	6792	271	2	6277	6547	271	6302	6572	271		6277	6547	271	6277	6547	6253	6523	271			6451	6721	6426	6696	271	0	0	HEV.ORF2_F2	GCBYTHACNYTRTTYAAYCTTGCTGA	HEV.ORF2_R1a/b	GTKAGRGARAGCCAWAGYACATCATT/GTRAGNGADAGCCACARRACATCATT
39	ORF2.187nt	Vina-Rodriguez, 2015:Fig.S2.	6522	6708	187	2	6277	6463	187	6302	6488	187		6277	6463	187	6277	6463	6253	6439	187			6451	6637	6426	6612	187	0	0	HEV.ORF2_F2	GCBYTHACNYTRTTYAAYCTTGCTGA	HEV.ORF2_R2	TGYTCRTGYTGRTTRTCRTARTCYTGDAT
40	ORF2.148.nt (f)	Lu, 2006:Fig.5., Schlauder et al 1999, O.Filho 2013	6567	6714	148	2	6322	6469	148	6347	6494	148		6322	6469	148	6322	6469	6298	6445	148			6496	6643	6471	6618	148	0	0
41	HEVORF2con	Schlauder et al 1999, O.Filho 2013	6584	6711	128		6339	6466	128	6364	6491	128		6339	6466	128	6339	6466	6298	6445	148			6496	6643	6471	6618	148	0	0
42	ORF2 .318nt (g)	Lu, 2006:Fig.3.	6946	7263	318		6701	7018	318	6726	7043	318		6701	7018	318	6701	7018	6677	6994	318			6875	7193	6850	7167	318	0	0
43	ORF2.171nt	Only 120 nt in Lu, 2006:Fig. 3.	7144	7314	171		6899	7069	171	6924	7094	171		6899	7069	171	6899	7069	6875	7045	171			7073	7237	7048	7218	171	0	0
44	3'UTR		7375	7535	161		7130	7207	78	7155	7237	83		7130	7207	78	7130	7207			1			0	0				0	0
45	polyA_site		7477	7535	59		7196	7207	12	7223	7237	15		7196	7207	12	7196	7207			1			0	0				0	0
					1		#N/A	#N/A	#N/A	#N/A	#N/A	#N/A				1	#N/A	#N/A			1
					1		#N/A	#N/A	#N/A	#N/A	#N/A	#N/A				1	#N/A	#N/A
					1		#N/A	#N/A	#N/A	#N/A	#N/A	#N/A				1	#N/A	#N/A

## Sheet: Seq-class
MEGA name	Tab-Pub	genotype	subtype	grupe	Str.name	Isolate	Country	Country cod	Continent	region	region	Host	Source	Y	M	D	Inst	First_nt	Length	reference	Lu & Li	CG	ORF1	HVR	RdRp	ORF3	ORF2	CG	ORF1	HVR	RdRp	ORF3	ORF2	Beg	End	Length	Contain region	C1	C2	C3	First_app	F.ORF1	F.ORF1	F.HVR	F.RdRp	F.ORF3	F.ORF2	C4	C5
U40044	1	1	1a	1	2B Abbottabad, Pakistan		Pakistan	PAK	Asia									6095		r							1a						x	6340	7519	1180	FALSE				TRUE						s
U22532	1	1	1a	1	Hyderabad	HEU22532	India	IND	Asia									5107								1a						225		5347	7447	2101	FALSE				TRUE	n	n	n	n	n	n
AF028091	1	1	1a	1	Hyderabad		India	IND	Asia									26				1a	1a		1a				318		280			35	5349	5315	TRUE				FALSE	n	n	n	n	n	n
DQ079624	1	1	1a	1	Mya86-Li		Myanmar	MMR	Asia			hum						5147								1a						225		5391	7274	1884	FALSE				TRUE	n	n	n	n	n	n
AF051351	1	1	1b	1	93-Egypt		Egypt	EGY	Africa	Cairo	Cairo	hum	feces	1993				5026		r						1b	1b					225	x	5266	7374	2109	FALSE				TRUE					s	s
AB075958	e				V091ORF2		Viet Nam	VNM	Asia			hum						6369	98														148p	6614	6711	98	FALSE				TRUE	n	n	n	n	n	n
AF124407	1	1	1	1	AKL-90		India	IND	Asia									5147								1						225		5391	7374	1984	FALSE				TRUE	n	n	n	n	n	n
AF058680	1	1	1	1	BCN	HEVBCN2	Spain	ESP	Europa	Barcelona	Barcelona	sewage	sewage					957																966	2559	1594	FALSE				TRUE	n	n	n	n	n	n
AF058681	1	1	1	1	BCN		Spain	ESP	Europa	Barcelona	Barcelona	sewage	sewage	1995	Aug	31		4335																4557	4913	357	FALSE				FALSE	n	n	n	n	n	n
EU879108	1	1	1	1	V0616998		Germany	PAK	Asia			hum					UReg	125					1bc						x					134	375	242	FALSE				TRUE	d	d					y
FR728245	1	1	1	1	V1013454		Germany	DEU	Europa	BY	Bavaria	hum					UReg	125					1bc						x					134	375	242	FALSE				TRUE	d?	d?					y
FR728246	1	1	1	1	V1013454		Germany	DEU	Europa	BY	Bavaria	hum					UReg	6892									1a						..	7137	7314	178	FALSE				FALSE						d
AF051352	1	1	1a	1	94-Egypt		Egypt	EGY	Africa	Cairo	Cairo	hum	feces	1994				5024		r						1a	1a					225	x	5264	7374	2111	FALSE				TRUE					s	s
AF185822	1	1	1a	1	Abb-2B		Pakistan	PAK	Asia		Abbottabad	hum		1988				52		r	1a	1a	1a	1a	1a	1a	1a	CG	x	x	x	x	x	61	7519	7459	TRUE				TRUE	sCL	sCL	sCL	sCL	sCL	sCL	y
EU450839	1	1	1a	1	BBCN2.1		Spain	ESP	Europa			sewage						6369									1a							6614	6714	101	FALSE				TRUE						n?
AF058683	1	1	1a	1	BCN	HEVBCN5	Spain	ESP	Europa	Barcelona	Barcelona	sewage	sewage					4335							1a							x		4557	4913	357	FALSE				FALSE				n
D10330	1	1	1a	1	Bur86 (HEVNE8L)		Burma	Burma	Asia			mac-hum		1989				0		r	1a	1a	1a	1a	1a	1a	1a	CG	x+	x	x	x	x	1	7519	7519	TRUE				TRUE	sCL	sCL	sCL	sCL	sCL	sCL	y
M73218	1	1	1a	1	Burma	HEV(B)	Burma	Burma	Asia			mac-hum		1982				1		r	1a	1a	1a	1a	1a	1a	1a	CG	x	x	x	x	x	9	7519	7511	TRUE		Bur82,		TRUE	sCL	sCL	sCL	sCL	sCL	sCL	y
M32400	1	1	1a	1	Burma	HPEPP	Burma	Burma	Asia			mac-hum						2926		r					1a	1a					280	225		3148	5740	2593	TRUE				FALSE				s	s
AB720034	1	1	1a	1	E11-Ban10		Bangladesh		Asia	Rajshahi	Rajshahi	hum	serum	2010	2	10		23	7186	r		1a	1a	1a	1a	1a	1a	CG	x+	x	x	x	x	31	7519	7489	TRUE				TRUE	sCL	sCL	sCL	sCL	sCL	sCL
AB720035	1	1	1a	1	E13-Ban10		Bangladesh		Asia	Rajshahi	Rajshahi	hum	serum	2010	2	11		23	7186	r		1a	1a	1a	1a	1a	1a	CG	x+	x	x	x	x	31	7519	7489	TRUE				TRUE	sCL	sCL	sCL	sCL	sCL	sCL
DQ200276	1	1	1a	1	HEV/HU/NL/2002-1650		Netherlands	NLD	Europa			hum						6322									1a						148nt	6567	6714	148	FALSE				TRUE						n
DQ200281	1	1	1a	1	HEV/HU/NL/2004-0906		Netherlands	NLD	Europa			hum						6322									1a						148nt	6567	6714	148	FALSE				TRUE						n
DQ200285	1	1	1a	1	HEV/HU/NL/2005-0440		Netherlands	NLD	Europa			hum						6322									1a						148nt	6567	6714	148	FALSE				TRUE						n
DQ200286	1	1	1a	1	HEV/HU/NL/2005-0551		Netherlands	NLD	Europa			hum						6322									1a						148nt	6567	6714	148	FALSE				TRUE						n
DQ200288	1	1	1a	1	HEV/HU/NL/2005-0586		Netherlands	NLD	Europa			hum						6322									1a						148nt	6567	6714	148	FALSE				TRUE						n
DQ200290	1	1	1a	1	HEV/HU/NL/2005-0914		Netherlands	NLD	Europa			hum						6322									1a						148nt	6567	6714	148	FALSE				TRUE						n
DQ200291	1	1	1a	1	HEV/HU/NL/2005-0915		Netherlands	NLD	Europa			hum						6322									1a						148nt	6567	6714	148	FALSE				TRUE						n
DQ200296	1	1	1a	1	HEV/HU/NL/3796		Netherlands	NLD	Europa			hum						6322									1a						148nt	6567	6714	148	FALSE				TRUE						n
DQ200294	1	1	1a	1	HEV/HU/NL/DB31		Netherlands	NLD	Europa			hum						6322									1a						148nt	6567	6714	148	FALSE				TRUE						n
FJ457024	1	1	1a	1	HEV-H		India	IND	Asia			hum		2005				1		r		1a	1a	1a	1a	1a	1a	CG	x+	x	x	x	x	9	7519	7511	TRUE				TRUE	sCL	sCL	sCL	sCL	sCL	sCL	y
AF076239	1	1	1a	1	I3		India	IND	Asia		Hyderabad	synth		1990				1		r	1a	1a	1a	1a	1a	1a	1a	CG	x	x	x	x	x	9	7519	7511	TRUE				TRUE	sCL	sCL	sCL	sCL	sCL	sCL	y
X99441	1	1	1a	1	Mad-93		India	IND	Asia	Madras	Madras	hum	feces	1993				1		r	1a	1a	1a	1a	1a	1a	1a	CG	x+	x	x	x	x	9	7519	7511	TRUE				TRUE	sCL	sCL	sCL	sCL	sCL	sCL	y
DQ459342	1	1	1a	1	PM2000		India	IND	Asia			hum		2000				1		r		1a	1a	1a	1a	1a	1a	CG	x+	x	x	x	x	9	7519	7511	TRUE				TRUE	sCL	sCL	sCL	sCL	sCL	sCL	y
AF051830	1	1	1a	1	TK15/92		Nepal	NPL	Asia	Kathmandu		mac		1992				1		r	1a	1a	1a	1a	1a	1a	1a	CG	x	x	x	x	x	9	7519	7511	TRUE				TRUE	sCL	sCL	sCL	sCL	sCL	sCL	y
EU879097	1	1	1a	1	V0607258		Germany	NPL	Asia			hum					UReg	125					1a						x					134	375	242	FALSE				TRUE	n	n					y
EU879101	1	1	1a	1	V0609824		Germany	IND	Asia			hum					UReg	125					1a						x					134	375	242	FALSE				TRUE	n	n					y
EU879104	1	1	1a	1	V0610936		Germany	IND	Asia			hum					UReg	125					1a						x					134	375	242	FALSE				TRUE	n	n					y
EU879105	1	1	1a	1	V0616473		Germany	IND	Asia			hum					UReg	125					1a						x					134	375	242	FALSE				TRUE	n	n					y
EU879107	1	1	1a	1	V0616932		Germany	IND	Asia			hum					UReg	125					1a						x					134	375	242	FALSE				TRUE	n	n					y
EU879115	1	1	1a	1	V0711187		Germany	IND	Asia			hum					UReg	125					1a						x					134	375	242	FALSE				TRUE	n	n					y
AB161718	no	4			JTS-Sap02		Japan	JPN	Asia	Hokkaido	Sapporo	hum	serum	2002				#N/A	7202									CG	x	x	x	x	x			1	FALSE				TRUE	n	n	n	n	n	n
AB161719	no	4			JYW-Sap02		Japan	JPN	Asia	Hokkaido	Sapporo	hum	serum	2002				#N/A	7202									CG	x	x	x	x	x			1	FALSE				TRUE	n	n	n	n	n	n
FR728243	1	1	1a	1	V1003873		Germany	?			Bavaria	hum					UReg	125					1a						x					134	380	247	FALSE				TRUE	d	d	n	n	n	n	y
AB189071	no	3	3b	3jab	JDEER-Hyo03L		Japan	JPN	Asia	Hyogo	Taka-gun	deer		2003	Feb	22		#N/A	7230									CG	x	x	x	x	x			1	FALSE				TRUE	n	n	n	n	n	n
FR728244	1	1	1a	1	V1003873		Germany	?			Bavaria	hum					UReg	6322									1a						148nt	6567	7314	748	FALSE				FALSE	n	n	n	n	n	d
AF459438	1	1	1a	1	Yam-67		India	IND	Asia		Yamuna Nagar, Haryana	hum		1989				1		r	1a	1a	1a	1a	1a	1a	1a	CG	x+	x	x	x	x	9	7519	7511	TRUE				TRUE	sCL	sCL	sCL	sCL	sCL	sCL	y
AF058684	1	1	1b	1	BCN		Spain	ESP	Europa	Barcelona	Barcelona	sewage	sewage					5015								1b						225		5255	7205	1951	FALSE				FALSE	n	n	n	n	n	n
L08816	1	1	1b	1	CHT-87		China	CHN	Asia	Uighur	Uighur	hum		1986				25		r	1b	1b	1b	1b	1b	1b	1b	CG	x+	x	x	x	x	33	7519	7487	TRUE		NC_001434.HPEGENSA.1b		TRUE	sCL	sCL	sCL	sCL	sCL	sCL	y
D11092	1	1	1b	1	CHT-88		China	CHN	Asia	Uighur	Uighur	hum		1987				1		r	1b	1b	1b	1b	1b	1b	1b	CG	x+	x	x	x	x	9	7519	7511	TRUE		HPECG.1b		TRUE	sCL	sCL	sCL	sCL	sCL	sCL	y
L25547	1	1	1b	1	HPEGENA		China	CHN	Asia									2		r		1b	1b	1b	1b	1b	1b	CG	x+	x	x	225	x	10	7454	7445	TRUE				TRUE	sCL	sCL	sCL	sCL	sCL	sCL
L25595	1	1	1b	1	K52-87		China	CHN	Asia	Xinjiang		hum		1987				2		r	1b	1b	1b	1b	1b	1b	1b	CG	x+	x	x	x	x	10	7519	7510	TRUE		HPEORFS		TRUE	sCL	sCL	sCL	sCL	sCL	sCL	y
M80581	1	1	1b	1	SAR-55		Pakistan	PAK	Asia	Sargodha	Sargoda	mac		1987				31		r	1b	1b	1b	1b	1b	1b	1b	CG	x+	x	x	x	x	40	7519	7480	TRUE		HPEA.1b		TRUE	sCL	sCL	sCL	sCL	sCL	sCL	y
D11093	1	1	1b	1	Uigh179		China	CHN	Asia	Uighur	Uighur	hum		1987				1		r	1b	1b	1b	1b	1b	1b	1b	CG	x+	x	x	x	x	9	7519	7511	TRUE		HPEUIGH.1b		TRUE	sCL	sCL	sCL	sCL	sCL	sCL	y
AB200239	no	4			JSN-Sap-FH02C		Japan	JPN	Asia	Hokkaido	Sapporo	hum		2002	3	21		#N/A	7251									CG	x	x	x	x	x			1	FALSE				TRUE	n	n	n	n	n	n
X98292	1	1	1c	1	hev037		India	IND	Asia			hum	liver	1992				2		r	1c	1c	1c	1c	1c	1c	1c	CG	x+	x	x	x	x	10	7519	7510	TRUE				TRUE	sCL	sCL	sCL	sCL	sCL	sCL	y
AF065061	1	1	1d	1	HEV-Morocco		Morocco	MAR	Africa									5014		r						1d	1d					225	x	5254	7519	2266	FALSE				TRUE					s	s
AY230202	1	1	1d	1	Morocco		Morocco	MAR	Africa			hum		1994				3		r	1d	1d	1d	1d	1d	1d	1d	CG	x+	x	x	x	x	11	7519	7509	TRUE				TRUE	sCL	sCL	sCL	sCL	sCL	sCL	y
AY204877	1	1	1e	1	T3		Chad	TCD	Africa			hum		1983				42		r	1e	1e	1e	1e	1e	1e	1e	CG	x+	x	x	x	x	51	7519	7469	TRUE				TRUE	sCL	sCL	sCL	sCL	sCL	sCL	y
EU879119	1	1	1e	1	V0714305		Germany	ETH	Africa			hum					UReg	125					1e						x					134	375	242	FALSE				TRUE							y
AY540115	1	1	1e	1	VH5_ORF2		Spain	ESP	Europa			hum						6347			1e						1						..148nt	6592	6739	148	FALSE				TRUE						n
M74506	2	2	2a	2	Mexico	HEV(M)	Mexico	MEX	America	Telixtac		mac-hum		1986				25		r	2a	2	2a	2a	2a	2a	2a	CG	x	x	x	x	x	33	7519	7487	TRUE		HPENSSP		TRUE	sCL	sCL	sCL	sCL	sCL	sCL	y
KF373757	3	3	3	3	51-12		Germany	DEU	Europa			hum	serum	2010			FIRA	6296																6541	6742	202	FALSE				TRUE						n
KF513709	3	3	3	3	HEV_EW205		UK	GBR	Europa			hum	serum	2009				6029	243								3						280	6274	6516	243	FALSE				TRUE						n
KF513759	3	3	3	3	HEV_EW250		UK	GBR	Europa			hum	serum	2010				6017	244								3						280	6262	6505	244	FALSE				TRUE						n
FR863612	3	3	3	3	HEVCW		UK	GBR	Europa			hum						6017									3						.	6262	6441	180	FALSE				TRUE						?
JN995562	3	3	3	3	Oct1		Germany	SWE	Europa			hum	plasma				PEI	5119																5363	5556	194	FALSE				TRUE						n
JN995568	3	3	3	3	Oct7		Germany	DEU	Europa			hum	plasma				PEI	5119																5363	5556	194	FALSE				TRUE						n
JN257708	3	3	3	3	PP300		Germany	DEU	Europa			hum	plasma				PEI	5149														166		5393	5558	166	FALSE				TRUE						n
JN257710	3	3	3	3	PP316		Germany	DEU	Europa			hum	plasma				PEI	5149														166		5393	5558	166	FALSE				TRUE						n
JQ863407	3	3	3c	3chi	0123_9		Germany	DEU	Europa	HE		hum	plasma	2011			UBMC	121					3c						242					130	375	246	FALSE				TRUE	d	d
EU035812	3	3	3c	3chi	118E		Germany	DEU	Europa			wb					FIRA	6298									3c						p	6543	6739	197	FALSE				TRUE						d
EU035813	3	3	3c	3chi	119E		Germany	DEU	Europa			wb					FIRA	6298									3c						p	6543	6739	197	FALSE				TRUE						d
JX110665	3	3	3c	3chi	20617		Germany	DEU	Europa			hum		2009			UBMC	4281							3c						297			4503	4803	301	TRUE				TRUE	n	n	n	n	n	n
JQ863408	3	3	3c	3chi	3039_2		Germany	DEU	Europa	HE		hum	plasma	2011			UBMC	121					3c						242					130	375	246	FALSE				TRUE	d	d
KF211430	3	3	3c	3chi	3100-7		Germany	DEU	Europa			pig	feces	2011			FIRA	4285							3c						297			4507	4803	297	FALSE				TRUE				n
JQ863416	3	3	3c	3chi	3306_4		Germany	DEU	Europa	NRW		hum	plasma	2011			UBMC	121					3c						242					130	375	246	FALSE				TRUE	d	d
JQ863415	3	3	3c	3chi	4046_3		Germany	DEU	Europa	NRW		hum	plasma	2011			UBMC	121					3c						242					130	375	246	FALSE				TRUE	d	d
JQ863413	3	3	3c	3chi	4163_5		Germany	DEU	Europa	HE		hum	plasma	2011			UBMC	121					3c						242					130	375	246	FALSE				TRUE	d	d
JQ863417	3	3	3c	3chi	4423_12		Germany	DEU	Europa	LS		hum	plasma	2011			UBMC	121					3c						242					130	375	246	FALSE				TRUE	d	d
KC618402	3	3	3c	3chi	47832		Germany	DEU	Europa			hum	serum	2011			FIRA	3		r		3c	3c	3c	3c	3c	3c	CG	x+	x	x	x	x	11	7491	7481	TRUE				TRUE	sCL	sCL	sCL	sCL	sCL	sCL	y
JQ863410	3	3	3c	3chi	5977_6		Germany	DEU	Europa	NRW		hum	plasma	2011			UBMC	121					3c						242					130	375	246	FALSE				TRUE	d	d					y
JQ863411	3	3	3c	3chi	6025_7		Germany	DEU	Europa	HE		hum	plasma	2011			UBMC	121					3c-NLD						242					130	375	246	FALSE				TRUE	d	d
JQ863414	3	3	3c	3chi	6207_11		Germany	DEU	Europa	NRW		hum	plasma	2011			UBMC	121					3c						242					130	375	246	FALSE				TRUE	d	d
HM641302	3	3	3c	3chi	640-09		Sweden	SWE	Europa			wb						4243							3c						280			4465	4808	344	TRUE				TRUE	n	n	n	n	n	n
JQ863406	3	3	3c	3chi	8271_10		Germany	DEU	Europa	HE		hum	plasma	2011			HDZNRW	121					3c						242					130	375	246	FALSE				TRUE	d	d
JQ863418	3	3	3c	3chi	9467_13		Germany	DEU	Europa	HE		hum	plasma	2011			UBMC	121					3c-NLD						242					130	375	246	FALSE				TRUE	d	d
KJ701409	3	3	3c	3chi	AB_7110		France	FRA	Europa	Marseille	Marseille	hum	serum	2009				17		r		3c	3c	3c	3c	3c	3c	CG	x+	x	x	x	x	25	7244	7220	TRUE				TRUE	sCL	sCL	sCL	sCL	sCL	sCL	y
JF730329	3	3	3c	3chi	Fr-08H82		France	FRA	Europa			pig		2008				5994									3c						301nt	6239	6507	269	FALSE				TRUE						n?
JF309071	3	3	3c	3chi	Hamburg-BNI		Germany	DEU	Europa	BB	Brandenburg	hum	serum	2010	May	10	BNI	4282							3c						327			4504	4830	327	TRUE				TRUE	n	n	n	d+	n	n
JN986840	3	3	3c	3chi	HAMBURG-HB		Germany	DEU	Europa			hum		2010			BNI	4270							3c						x			4492	4733	242	FALSE				TRUE	n	n	n	nd	n	n
DQ200275	3	3	3c	3chi	HEV/HU/NL/2002-0576		Netherlands	NLD	Europa			hum		2002				6322									3c						148nt	6567	6714	148	FALSE				TRUE						n
AB385842	3	3	3c	3chi	HEV/HU/NL/2002-2520		Netherlands	NLD	Europa			hum		2002				6322	148								3c						148nt	6567	6714	148	FALSE				TRUE						n
DQ200279	3	3	3c	3chi	HEV/HU/NL/2004-0179		Netherlands	NLD	Europa			hum		2004				6322									3c						148nt	6567	6714	148	FALSE				TRUE						n
AB385843	3	3	3c	3chi	HEV/HU/NL/2004-0247		Netherlands	NLD	Europa			hum		2004				6322	148								3c						148nt	6567	6714	148	FALSE				TRUE						n
DQ200280	3	3	3c	3chi	HEV/HU/NL/2004-0684		Netherlands	NLD	Europa			hum		2004				6322									3c						148nt	6567	6714	148	FALSE				TRUE						n
DQ200282	3	3	3c	3chi	HEV/HU/NL/2004-1232		Netherlands	NLD	Europa			hum		2004				6322									3c						148nt	6567	6714	148	FALSE				TRUE						n
DQ200283	3	3	3c	3chi	HEV/HU/NL/2005-0182		Netherlands	NLD	Europa			hum		2005				6322									3c						148nt	6567	6714	148	FALSE				TRUE						n
DQ200284	3	3	3c	3chi	HEV/HU/NL/2005-0397		Netherlands	NLD	Europa			hum		2005				6322									3c						148nt	6567	6714	148	FALSE				TRUE						n
DQ200287	3	3	3c	3chi	HEV/HU/NL/2005-0560		Netherlands	NLD	Europa			hum		2005				6322									3c						148nt	6567	6714	148	FALSE				TRUE						n
DQ200289	3	3	3c	3chi	HEV/HU/NL/2005-0756		Netherlands	NLD	Europa			hum		2005				6322									3c						148nt	6567	6714	148	FALSE				TRUE						n
DQ200293	3	3	3c	3chi	HEV/HU/NL/2005-1169		Netherlands	NLD	Europa			hum		2005				6322									3c						148nt	6567	6714	148	FALSE				TRUE						n
AB385844	3	3	3c	3chi	HEV/HU/NL/2005-5810		Netherlands	NLD	Europa			hum		2005				6322	148								3c						148nt	6567	6714	148	FALSE				TRUE						n
AB291965	no	4	4	4	HRC-HE14C		Japan	JPN	Asia			hum	serum	2004	9	20		#N/A	7255			4						CG	4	x	x	x	x			1	FALSE				TRUE	n	n	n	n	n	n
AB385847	3	3	3c	3chi	HEV/HU/NL/2006-0053		Netherlands	NLD	Europa			hum		2006				6322	148								3c						148nt	6567	6714	148	FALSE				TRUE						n
AB385848	3	3	3c	3chi	HEV/HU/NL/2006-0083		Netherlands	NLD	Europa			hum		2006				6322	148								3c						148nt	6567	6714	148	FALSE				TRUE						n
AB291968	no	4			JMM-Aba06C		Japan	JPN	Asia	Hokkaido	Abashiri	hum		2006	Mar	9		#N/A	7255									CG	x	x	x	x	x			1	FALSE				TRUE	n	n	n	n	n	n
AB291970	no	4	4	4	JKU-Aba06orf2p		Japan	JPN	Asia			hum		2006	6	4		#N/A	1136																	1	FALSE				TRUE	n	n	n	n	n	n
AB385851	3	3	3c	3chi	HEV/HU/NL/2006-0890		Netherlands	NLD	Europa			hum		2006				6322	148								3c						148nt	6567	6714	148	FALSE				TRUE						n
AB360347	no	1	1	1	Ne-A312		Nepal	NPL	Asia									#N/A	1650																	1	FALSE				TRUE	n	n	n	n	n	n
AB385852	3	3	3c	3chi	HEV/HU/NL/2006-1917		Netherlands	NLD	Europa			hum		2006				6322	148								3c						148nt	6567	6714	148	FALSE				TRUE						n
AB362839	c	3	3b	3jab	JE03-1760F	118d/Alex	Japan	JPN	Asia			cells						3	7246			3b	3b	3b	3b	3b	3b	CG	x	x	x	x	x	11	7519	7509	TRUE				TRUE	n	n	n	n	n	n
AB362840	no	3			114d/A549		Japan	JPN	Asia			cells						#N/A	7246									CG	x	x	x	x	x			1	FALSE				TRUE	n	n	n	n	n	n
AB362841	no	3	3b	3jab	JE03-1760F	p0	Japan	JPN	Asia			cells						#N/A	7246									CG	x	x	x	x	x			1	FALSE				FALSE	n	n	n	n	n	n
AB362842	c	3	3b	3jab	JE03-1760F	p5	Japan	JPN	Asia			cells						3	7246			3b	3b	3b	3b	3b	3b	CG	x	x	x	x	x	11	7519	7509	TRUE				FALSE	n	n	n	n	n	n
AB362843	no	3	3b	3jab	JE03-1760F	p10	Japan	JPN	Asia			cells						#N/A	7246									CG	x	x	x	x	x			1	FALSE				FALSE	n	n	n	n	n	n
EF372537	3	3	3c	3chi	HEV/SW/NL/2005-1001		Netherlands	NLD	Europa			pig		2005				125					3c						x					134	375	242	FALSE				TRUE
EU526646	3	3	3c	3chi	HEV/SW/NL/2005-1001		Netherlands	NLD	Europa			pig		2005				6322									3c						148nt	6567	6714	148	FALSE				FALSE						n
EF372538	3	3	3c	3chi	HEV/SW/NL/2005-1006		Netherlands	NLD	Europa			pig		2005				125					3c						x					134	375	242	FALSE				TRUE
EF372542	3	3	3c	3chi	HEV/SW/NL/2005-1018		Netherlands	NLD	Europa			pig		2005				125					3c						x					134	375	242	FALSE				TRUE
EU526640	3	3	3c	3chi	HEV/SW/NL/2005-1018		Netherlands	NLD	Europa			pig		2005				6322									3c						148nt	6567	6714	148	FALSE				FALSE						n
EF372543	3	3	3c	3chi	HEV/SW/NL/2005-1019		Netherlands	NLD	Europa			pig		2005				125					3c						x					134	375	242	FALSE				TRUE
EU526637	3	3	3c	3chi	HEV/SW/NL/2005-1019		Netherlands	NLD	Europa			pig		2005				6322									3c						148nt	6567	6714	148	FALSE				FALSE						n
EF372545	3	3	3c	3chi	HEV/SW/NL/2005-1026		Netherlands	NLD	Europa			pig		2005				125					3c						x					134	375	242	FALSE				TRUE
EU526644	3	3	3c	3chi	HEV/SW/NL/2005-1026		Netherlands	NLD	Europa			pig		2005				6322									3c						148nt	6567	6714	148	FALSE				FALSE						n
EF372550	3	3	3c	3chi	HEV/SW/NL/2005-1036		Netherlands	NLD	Europa			pig		2005				125					3c						x					134	375	242	FALSE				TRUE
EU526636	3	3	3c	3chi	HEV/SW/NL/2005-1036		Netherlands	NLD	Europa			pig		2005				6322									3c						148nt	6567	6714	148	FALSE				FALSE						n
EU526638	3	3	3c	3chi	HEV/SW/NL/2005-1042		Netherlands	NLD	Europa			pig		2005				6322									3c						148nt	6567	6714	148	FALSE				TRUE						n
EF372553	3	3	3c	3chi	HEV/SW/NL/2005-1044		Netherlands	NLD	Europa			pig		2005				125					3c						x					134	375	242	FALSE				TRUE
EF372556	3	3	3c	3chi	HEV/SW/NL/2005-1055		Netherlands	NLD	Europa			pig		2005				125					3c						x					134	375	242	FALSE				TRUE
EU526647	3	3	3c	3chi	HEV/SW/NL/2005-1055		Netherlands	NLD	Europa			pig		2005				6322									3c						148nt	6567	6714	148	FALSE				FALSE						n
AB425830	c	3	3b	3jab	JE03-1760F	p13-3	Japan	JPN	Asia			cells						3				3b	3b	3b	3b	3b	3b	CG	x	x	x	x	x	11	7519	7509	TRUE				FALSE	n	n	n	n	n	n
AB425831	c	3	3b	3jab	JE03-1760F	p5/B	Japan	JPN	Asia			cells						3				3b	3b	3b	3b	3b	3b	CG	x	x	x	x	x	11	7519	7509	TRUE				FALSE	n	n	n	n	n	n
AB437316	c	3	3b	3jab	JE03-1760F	clone: wt	Japan	JPN	Asia			hum		2003				3	7257			3b	3b	3b	3b	3b	3b	CG	x	x	x	x	x	11	7519	7509	TRUE		JE03-1760F(pJE03-1760F/wt)		FALSE	n	n	n	n	n	n
AB437317	no	3	3b	3jab	JE03-1760F	fs	Japan	JPN	Asia			cells						#N/A	7258									CG	x	x	x	x	x			1	FALSE				FALSE	n	n	n	n	n	n
AB437318	no	3	3b	3jab	JE03-1760F	dORF3	Japan	JPN	Asia			cells						#N/A	7257									CG	x	x	x	x	x			1	FALSE				FALSE	n	n	n	n	n	n
AB437319	c	3	3b	3jab	JE03-1760F	dORF1	Japan	JPN	Asia			hum	feces	2003				3	6899			3b						CG	x	x	x	x	x	11	7519	7509	TRUE				FALSE	nC	nC	n	n	n	n
EF372558	3	3	3c	3chi	HEV/SW/NL/2005-1063		Netherlands	NLD	Europa			pig		2005				125					3c						x					134	375	242	FALSE				TRUE
EF372561	3	3	3c	3chi	HEV/SW/NL/2005-1068		Netherlands	NLD	Europa			pig		2005				125					3c						x					134	375	242	FALSE				TRUE
EU526639	3	3	3c	3chi	HEV/SW/NL/2005-1068		Netherlands	NLD	Europa			pig		2005				6322									3c						148nt	6567	6714	148	FALSE				FALSE						n
EF372525	3	3	3c	3chi	HEV/SW/NL/2005-977		Netherlands	NLD	Europa			pig		2005				125					3c						x					134	375	242	FALSE				TRUE
EU526634	3	3	3c	3chi	HEV/SW/NL/2005-977		Netherlands	NLD	Europa			pig		2005				6322									3c						148nt	6567	6714	148	FALSE				FALSE						n
AB480825	no	4			HE-JF5/15F_p6		Japan	JPN	Asia			cells						#N/A	7270																	1	FALSE				TRUE	n	n	n	n	n	n
EF372526	3	3	3c	3chi	HEV/SW/NL/2005-978		Netherlands	NLD	Europa			pig		2005				125					3c						x					134	375	242	FALSE				TRUE
EF372529	3	3	3c	3chi	HEV/SW/NL/2005-985		Netherlands	NLD	Europa			pig		2005				125					3c						x					134	375	242	FALSE				TRUE
EU526645	3	3	3c	3chi	HEV/SW/NL/2005-985		Netherlands	NLD	Europa			pig		2005				6322									3c						148nt	6567	6714	148	FALSE				FALSE						n
EF372531	3	3	3c	3chi	HEV/SW/NL/2005-988		Netherlands	NLD	Europa			pig		2005				125					3c						x					134	375	242	FALSE				TRUE
AB521805	no	4			JKS-Shiz07L		Japan	JPN	Asia	Hamamatsu	Shizuoka	hum	serum	2007	Mar	12		#N/A	7219									CG	x	x	x	x	x			1	FALSE				TRUE	n	n	n	n	n	n
AB521806	no	4			JYN-Shiz08L		Japan	JPN	Asia	Hamamatsu	Shizuoka	hum	serum	2008	Feb	8		#N/A	7219									CG	x	x	x	x	x			1	FALSE				TRUE	n	n	n	n	n	n
AB573435	no	5	5	5	JBOAR135-Shiz09		Japan	JPN	Asia	Shizuoka	Tenryu	wb	serum	2009	Feb	1		#N/A																		1	FALSE				TRUE	C	C	C	C	C	C
EF372532	3	3	3c	3chi	HEV/SW/NL/2005-990		Netherlands	NLD	Europa			pig		2005				125					3c						x					134	375	242	FALSE				TRUE
EU526633	3	3	3c	3chi	HEV/SW/NL/2005-990		Netherlands	NLD	Europa			pig		2005				6322									3c						148nt	6567	6714	148	FALSE				FALSE						n
AB593690	no	3	3b	3jab	JE03-1760F	p10/B	Japan	JPN	Asia			cells						#N/A	7246									CG	x	x	x	x	x			1	FALSE				FALSE	n	n	n	n	n	n
AB602439	no	4			HE-Aichi-C1		Japan	JPN	Asia			hum	serum	2005	Mar	8		#N/A	7252									CG	x	x	x	x	x			1	FALSE				TRUE	n	n	n	n	n	n
AB602440	no	4			wbJGF_08-1		Japan	JPN	Asia			wb	serum	2008	Sep	14		#N/A	7252									CG	x	x	x	x	x			1	FALSE				TRUE	n	n	n	n	n	n
AB602441	no	6	6	6	wbJOY_06		Japan	JPN	Asia			wb	liver	2006	Jan	12		#N/A	7261			6														1	FALSE				TRUE	n	n	n	n	n	n
AB602890	no	4	4	4	HRC-HE15		Japan							2004	9			#N/A	412																	1	FALSE				TRUE	n	n	n	n	n	n
AB602891	no	4	4	4			Japan							2007	10			#N/A	412																	1	FALSE				#N/A	n	n	n	n	n	n
EF372533	3	3	3c	3chi	HEV/SW/NL/2005-994		Netherlands	NLD	Europa			pig		2005				125					3c						x					134	375	242	FALSE				TRUE
EU526643	3	3	3c	3chi	HEV/SW/NL/2005-994		Netherlands	NLD	Europa			pig		2005				6322									3c						148nt	6567	6714	148	FALSE				FALSE						n
EF372534	3	3	3c	3chi	HEV/SW/NL/2005-995		Netherlands	NLD	Europa			pig		2005				125					3c						x					134	375	242	FALSE				TRUE
AB605183	r6	6	6	6	wbJOY_06		Japan	JPN	Asia			wb						39	412				6						x					48	459	412	FALSE				FALSE	?	?	n	n	n	n	y
EF372536	3	3	3c	3chi	HEV/SW/NL/2005-999		Netherlands	NLD	Europa			pig		2005				125					3c						x					134	375	242	FALSE				TRUE
EU526641	3	3	3c	3chi	HEV/SW/NL/2005-999		Netherlands	NLD	Europa			pig		2005				6322									3c						148nt	6567	6714	148	FALSE				FALSE						n
EU526635	3	3	3c	3chi	HEV/SW/NL/2006-659603		Netherlands	NLD	Europa			pig		2006				6322									3c						148nt	6567	6714	148	FALSE				TRUE						n
EU526642	3	3	3c	3chi	HEV/WB/NL/2005-21		Netherlands	NLD	Europa			wb		2005				6322									3c						148nt	6567	6714	148	FALSE				TRUE						n
KF513637	3	3	3c	3chi	HEV_EW139		UK	GBR	Europa			hum	serum	2007				6017	280								3c						280	6262	6541	280	FALSE				TRUE						n
KF513663	3	3	3c	3chi	HEV_EW163		UK	GBR	Europa			hum	serum	2007				6017	280								3c						280	6262	6541	280	FALSE				TRUE						n
KF513689	3	3	3c	3chi	HEV_EW187		UK	GBR	Europa			hum	serum	2008				6017	280								3c						280	6262	6541	280	FALSE				TRUE						n
KF513690	3	3	3c	3chi	HEV_EW188		UK	GBR	Europa			hum	serum	2008				6017	280								3c						280	6262	6541	280	FALSE				TRUE						n
KF513691	3	3	3c	3chi	HEV_EW189		UK	GBR	Europa			hum	serum	2008				6017	280								3c						280	6262	6541	280	FALSE				TRUE						n
KF513697	3	3	3c	3chi	HEV_EW195		UK	GBR	Europa			hum	serum	2009				6017	280								3c						280	6262	6541	280	FALSE				TRUE						n
KF513701	3	3	3c	3chi	HEV_EW199		UK	GBR	Europa			hum	serum	2009				6017	274								3c						280	6262	6535	274	FALSE				TRUE						n
AB605213	r6	6	6	6	wbJOY_06		Japan	JPN	Asia			wb						5944	412								6						.	6189	6600	412	FALSE				FALSE	n	n	n	n	n	n?
KF513704	3	3	3c	3chi	HEV_EW200		UK	GBR	Europa			hum	serum	2009				6017	280								3c						280	6262	6541	280	FALSE				TRUE						n
KF513707	3	3	3c	3chi	HEV_EW203		UK	GBR	Europa			hum	serum	2009				6023	249								3c						280	6268	6516	249	FALSE				TRUE						n
KF513711	3	3	3c	3chi	HEV_EW207		UK	GBR	Europa			hum	serum	2009				6017	280								3c						280	6262	6541	280	FALSE				TRUE						n
KF513720	3	3	3c	3chi	HEV_EW215		UK	GBR	Europa			hum	serum	2009				6017	280								3c						280	6262	6541	280	FALSE				TRUE						n
KF513729	3	3	3c	3chi	HEV_EW223		UK	GBR	Europa			hum	serum	2009				6017	280								3c						280	6262	6541	280	FALSE				TRUE						n
KF513731	3	3	3c	3chi	HEV_EW225		UK	GBR	Europa			hum	serum	2010				6017	280								3c						280	6262	6541	280	FALSE				TRUE						n
KF513734	3	3	3c	3chi	HEV_EW228		UK	GBR	Europa			hum	serum	2010				6017	280								3c						280	6262	6541	280	FALSE				TRUE						n
KF513746	3	3	3c	3chi	HEV_EW239		UK	GBR	Europa			hum	serum	2010				6017	280								3c						280	6262	6541	280	FALSE				TRUE						n
KF513755	3	3	3c	3chi	HEV_EW247		UK	GBR	Europa			hum	serum	2010				6017	277								3c						280	6262	6538	277	FALSE				TRUE						n
KF513756	3	3	3c	3chi	HEV_EW248		UK	GBR	Europa			hum	serum	2010				6017	272								3c						280	6262	6533	272	FALSE				TRUE						n
KF513757	3	3	3c	3chi	HEV_EW249		UK	GBR	Europa			hum	serum	2010				6038	232								3c						280	6283	6514	232	FALSE				TRUE						n
KF513762	3	3	3c	3chi	HEV_EW253		UK	GBR	Europa			hum	serum	2010				6017	280								3c						280	6262	6541	280	FALSE				TRUE						n
KF513763	3	3	3c	3chi	HEV_EW254		UK	GBR	Europa			hum	serum	2010				6017	280								3c						280	6262	6541	280	FALSE				TRUE						n
KF513773	3	3	3c	3chi	HEV_EW263		UK	GBR	Europa			hum	serum	2010				6017	280								3c						280	6262	6541	280	FALSE				TRUE						n
KF513774	3	3	3c	3chi	HEV_EW264		UK	GBR	Europa			hum	serum	2010				6020	252								3c						280	6265	6516	252	FALSE				TRUE						n
KF513775	3	3	3c	3chi	HEV_EW265		UK	GBR	Europa			hum	serum	2010				6017	280								3c						280	6262	6541	280	FALSE				TRUE						n
KF513776	3	3	3c	3chi	HEV_EW266		UK	GBR	Europa			hum	serum	2010				6017	280								3c						280	6262	6541	280	FALSE				TRUE						n
KF513777	3	3	3c	3chi	HEV_EW267		UK	GBR	Europa			hum	serum	2010				6017	280								3c						280	6262	6541	280	FALSE				TRUE						n
KF513782	3	3	3c	3chi	HEV_EW271		UK	GBR	Europa			hum	serum	2010				6017	280								3c						280	6262	6541	280	FALSE				TRUE						n
AB725884	no				ratIDE003		Indonesia	IDN	Asia			rat		2011				#N/A	840																	1	FALSE				TRUE	n	n	n	n	n	n
AB725885	no				ratIDE004		Indonesia	IDN	Asia			rat		2011				#N/A	840																	1	FALSE				TRUE	n	n	n	n	n	n
AB725886	no				ratIDE022		Indonesia	IDN	Asia			rat		2011				#N/A	840																	1	FALSE				TRUE	n	n	n	n	n	n
AB725887	no				ratIDE026		Indonesia	IDN	Asia			rat		2011				#N/A	840																	1	FALSE				TRUE	n	n	n	n	n	n
AB725888	no				ratIDE027		Indonesia	IDN	Asia			rat		2011				#N/A	840																	1	FALSE				TRUE	n	n	n	n	n	n
AB725889	no				ratIDE045		Indonesia	IDN	Asia			rat		2011				#N/A	840																	1	FALSE				TRUE	n	n	n	n	n	n
AB725890	no				ratIDE047		Indonesia	IDN	Asia			rat		2011				#N/A	840																	1	FALSE				TRUE	n	n	n	n	n	n
AB740220	no						China	CHN	Asia			rabbit		2011				#N/A	7300			CG														1	FALSE				#N/A	n	n	n	n	n	n
AB740221	no						China	CHN	Asia			rabbit		2011				#N/A	7305			CG														1	FALSE				#N/A	n	n	n	n	n	n
AB740222	no						China	CHN	Asia			rabbit		2011				#N/A	7307			CG														1	FALSE				#N/A	n	n	n	n	n	n
KF513783	3	3	3c	3chi	HEV_EW272		UK	GBR	Europa			hum	serum	2010				6017	280								3c						280	6262	6541	280	FALSE				TRUE						n
KF513787	3	3	3c	3chi	HEV_EW276		UK	GBR	Europa			hum	serum	2011				6017	280								3c						280	6262	6541	280	FALSE				TRUE						n
KF513792	3	3	3c	3chi	HEV_EW280		UK	GBR	Europa			hum	serum	2011				6017	280								3c						280	6262	6541	280	FALSE				TRUE						n
KF513796	3	3	3c	3chi	HEV_EW284		UK	GBR	Europa			hum	serum	2011				6017	280								3c						280	6262	6541	280	FALSE				TRUE						n
KF513797	3	3	3c	3chi	HEV_EW285		UK	GBR	Europa			hum	serum	2011				6017	280								3c						280	6262	6541	280	FALSE				TRUE						n
AB847305	no				ratIDE079F		Indonesia	IDN	Asia			rat	serum	2011				#N/A	6987																	1	FALSE				TRUE	n	n	n	n	n	n
AB847306	no				ratESOLO-014SF		Indonesia	IDN	Asia			rat	serum	2012				#N/A	6983																	1	FALSE				TRUE	n	n	n	n	n	n
AB847307	no				ratELOMB-187SF		Indonesia	IDN	Asia			rat		2012				#N/A	6948									CG	x	x	x	x	x			1	FALSE				TRUE	n	n	n	n	n	n
AB847308	no				ratESOLO-006SF		Indonesia	IDN	Asia			rat		2012				#N/A	6965									CG	x	x	x	x	x			1	FALSE				TRUE	n	n	n	n	n	n
AB847309	no				ratIDE113F		Indonesia	IDN	Asia			rat		2012				#N/A	6979									CG	x	x	x	x	x			1	FALSE				TRUE	n	n	n	n	n	n
AB847310-406(rat)	no											rat						#N/A																		1	FALSE				#N/A	n	n	n	n	n	n
AB856243	no	?			wbJNN_13		Japan	JPN	Asia	Nagano	Nagano	wb	serum	2013	Mar	16		#N/A	7263									CG	x	x	x	x	x			1	FALSE				TRUE	n	n	n	n	n	n
AB890001	no				HEV-4351		Japan	JPN	Asia			ferret	feces	2013	5	28		#N/A	6852									CG	x	x	x	x	x			1	FALSE				TRUE	n	n	n	n	n	n
AB890374	no				HEV-4342		Japan	JPN	Asia			ferret	feces	2013	5	28		#N/A	6850									CG	x	x	x	x	x			1	FALSE				TRUE	n	n	n	n	n	n
AB890375	no				HEV-4357		Japan	JPN	Asia			ferret	feces	2013	5	28		#N/A	1965									CG	x	x	x	x	x			1	FALSE				TRUE	n	n	n	n	n	n
AB890376	no				HEV-4331		Japan	JPN	Asia			ferret	feces	2013	5	28		#N/A	1965									CG	x	x	x	x	x			1	FALSE				TRUE	n	n	n	n	n	n
AB890377	no				HEV-4372		Japan	JPN	Asia			ferret	feces	2013	5	28		#N/A	1965									CG	x	x	x	x	x			1	FALSE				TRUE	n	n	n	n	n	n
AB890378	no				HEV-4374		Japan	JPN	Asia			ferret	feces	2013	5	28		#N/A	1965									CG	x	x	x	x	x			1	FALSE				TRUE	n	n	n	n	n	n
AB890379	no				HEV-4344		Japan	JPN	Asia			ferret	feces	2013	5	28		#N/A	1965									CG	x	x	x	x	x			1	FALSE				TRUE	n	n	n	n	n	n
AB898198	no				YFS-2		Japan	JPN	Asia			ferret	feces	2011				#N/A	1965									CG	x	x	x	x	x			1	FALSE				TRUE	n	n	n	n	n	n
AB909124	no	4			Aichi/Shizuoka	JAO-Gif12	Japan	JPN	Asia	Gifu	Gifu	hum	serum	2012	10	16		#N/A	7214									CG	x	x	x	x	x			1	FALSE				TRUE	n	n	n	n	n	n
AB909125	no	4			Aichi/Shizuoka	JKK-Shiz13	Japan	JPN	Asia	Shizuoka	Shizuoka	hum	serum	2013	2	12		#N/A	7214									CG	x	x	x	x	x			1	FALSE				FALSE	n	n	n	n	n	n
KF513798	3	3	3c	3chi	HEV_EW286		UK	GBR	Europa			hum	serum	2011				6017	280								3c						280	6262	6541	280	FALSE				TRUE						n
KF513799	3	3	3c	3chi	HEV_EW287		UK	GBR	Europa			hum	serum	2011				6017	280								3c						280	6262	6541	280	FALSE				TRUE						n
KF513800	3	3	3c	3chi	HEV_EW288		UK	GBR	Europa			hum	serum	2011				6017	280								3c						280	6262	6541	280	FALSE				TRUE						n
KF513801	3	3	3c	3chi	HEV_EW289		UK	GBR	Europa			hum	serum	2011				6017	280								3c						280	6262	6541	280	FALSE				TRUE						n
KF513803	3	3	3c	3chi	HEV_EW290		UK	GBR	Europa			hum	serum	2011				6017	280								3c						280	6262	6541	280	FALSE				TRUE						n
KF513805	3	3	3c	3chi	HEV_EW292		UK	GBR	Europa			hum	serum	2011				6017	280								3c						280	6262	6541	280	FALSE				TRUE						n
KF513807	3	3	3c	3chi	HEV_EW294		UK	GBR	Europa			hum	serum	2011				6017	280								3c						280	6262	6541	280	FALSE				TRUE						n
KF513811	3	3	3c	3chi	HEV_EW298		UK	GBR	Europa			hum	serum	2011				6017	280								3c						280	6262	6541	280	FALSE				TRUE						n
KF513812	3	3	3c	3chi	HEV_EW299		UK	GBR	Europa			hum	serum	2011				6017	280								3c						280	6262	6541	280	FALSE				TRUE						n
KF513818	3	3	3c	3chi	HEV_EW303		UK	GBR	Europa			hum	serum	2011				6017	280								3c						280	6262	6541	280	FALSE				TRUE						n
AF061581	no	1	1a	1	BCN		Spain	ESP	Europa	Barcelona	Barcelona	sewage	sewage	1995	Aug	31		#N/A																		1	FALSE				FALSE	n	n	n	n	n	n
KF513819	3	3	3c	3chi	HEV_EW304		UK	GBR	Europa			hum	serum	2011				6017	280								3c						280	6262	6541	280	FALSE				TRUE						n
KF513820	3	3	3c	3chi	HEV_EW305		UK	GBR	Europa			hum	serum	2011				6017	280								3c						280	6262	6541	280	FALSE				TRUE						n
KF513821	3	3	3c	3chi	HEV_EW306		UK	GBR	Europa			hum	serum	2011				6017	280								3c						280	6262	6541	280	FALSE				TRUE						n
KF513822	3	3	3c	3chi	HEV_EW307		UK	GBR	Europa			hum	serum	2011				6017	280								3c						280	6262	6541	280	FALSE				TRUE						n
KF513823	3	3	3c	3chi	HEV_EW308		UK	GBR	Europa			hum	serum	2011				6017	280								3c						280	6262	6541	280	FALSE				TRUE						n
KF513826	3	3	3c	3chi	HEV_EW310		UK	GBR	Europa			hum	serum	2011				6017	280								3c						280	6262	6541	280	FALSE				TRUE						n
KF513827	3	3	3c	3chi	HEV_EW311		UK	GBR	Europa			hum	serum	2011				6017	280								3c						280	6262	6541	280	FALSE				TRUE						n
KF513828	3	3	3c	3chi	HEV_EW312		UK	GBR	Europa			hum	serum	2011				6017	280								3c						280	6262	6541	280	FALSE				TRUE						n
KF513829	3	3	3c	3chi	HEV_EW313		UK	GBR	Europa			hum	serum	2011				6017	280								3c						280	6262	6541	280	FALSE				TRUE						n
KF513830	3	3	3c	3chi	HEV_EW314		UK	GBR	Europa			hum	serum	2011				6017	280								3c						280	6262	6541	280	FALSE				TRUE						n
AF141652	1?	1	1	1	AF141652		China	CHN	Asia			hum	serum					5818																6063	7371	1309	FALSE				TRUE	n	n	n	n	n	n
AF151962	no	5	5	5	Ch-T11		China	CHN	Asia									#N/A																		1	FALSE				TRUE	n	n	n	n	n	n
AF151963	no	5	5	5	Ch-T21		China	CHN	Asia									#N/A																		1	FALSE				TRUE	n	n	n	n	n	n
KF513831	3	3	3c	3chi	HEV_EW315		UK	GBR	Europa			hum	serum	2011				6017	280								3c						280	6262	6541	280	FALSE				TRUE						n
KF513837	3	3	3c	3chi	HEV_EW320		UK	GBR	Europa			hum	serum	2011				6017	280								3c						280	6262	6541	280	FALSE				TRUE						n
KF513838	3	3	3c	3chi	HEV_EW321		UK	GBR	Europa			hum	serum	2011				6017	281								3c						280	6262	6542	281	FALSE				TRUE						n
KF513839	3	3	3c	3chi	HEV_EW322		UK	GBR	Europa			hum	serum	2011				6017	280								3c						280	6262	6541	280	FALSE				TRUE						n
KF513840	3	3	3c	3chi	HEV_EW323		UK	GBR	Europa			hum	serum	2011				6017	280								3c						280	6262	6541	280	FALSE				TRUE						n
KF513841	3	3	3c	3chi	HEV_EW324		UK	GBR	Europa			hum	serum	2011				6017	280								3c						280	6262	6541	280	FALSE				TRUE						n
KF513842	3	3	3c	3chi	HEV_EW325		UK	GBR	Europa			hum	serum	2011				6017	280								3c						280	6262	6541	280	FALSE				TRUE						n
KF513844	3	3	3c	3chi	HEV_EW327		UK	GBR	Europa			hum	serum	2011				6017	280								3c						280	6262	6541	280	FALSE				TRUE						n
KF513845	3	3	3c	3chi	HEV_EW328		UK	GBR	Europa			hum	serum	2011				6017	280								3c						280	6262	6541	280	FALSE				TRUE						n
KF513846	3	3	3c	3chi	HEV_EW329		UK	GBR	Europa			hum	serum	2011				6017	280								3c						280	6262	6541	280	FALSE				TRUE						n
KF513848	3	3	3c	3chi	HEV_EW330		UK	GBR	Europa			hum	serum	2011				6017	280								3c						280	6262	6541	280	FALSE				TRUE						n
KF513851	3	3	3c	3chi	HEV_EW333		UK	GBR	Europa			hum	serum	2011				6017	280								3c						280	6262	6541	280	FALSE				TRUE						n
KF513853	3	3	3c	3chi	HEV_EW335		UK	GBR	Europa			hum	serum	2011				6017	280								3c						280	6262	6541	280	FALSE				TRUE						n
KF513854	3	3	3c	3chi	HEV_EW336		UK	GBR	Europa			hum	serum	2011				6017	280								3c						280	6262	6541	280	FALSE				TRUE						n
KF513855	3	3	3c	3chi	HEV_EW337		UK	GBR	Europa			hum	serum	2011				6017	280								3c						280	6262	6541	280	FALSE				TRUE						n
KF513856	3	3	3c	3chi	HEV_EW338		UK	GBR	Europa			hum	serum	2011				6017	280								3c						280	6262	6541	280	FALSE				TRUE						n
KF513859	3	3	3c	3chi	HEV_EW340		UK	GBR	Europa			hum	serum	2011				6017	280								3c						280	6262	6541	280	FALSE				TRUE						n
KF513864	3	3	3c	3chi	HEV_EW345		UK	GBR	Europa			hum	serum	2011				6017	280								3c						280	6262	6541	280	FALSE				TRUE						n
KF513867	3	3	3c	3chi	HEV_EW348		UK	GBR	Europa			hum	serum	2011				6017	280								3c						280	6262	6541	280	FALSE				TRUE						n
KF513868	3	3	3c	3chi	HEV_EW349		UK	GBR	Europa			hum	serum	2011				6017	280								3c						280	6262	6541	280	FALSE				TRUE						n
KF513879	3	3	3c	3chi	HEV_EW359		UK	GBR	Europa			hum	serum	2011				6017	280								3c						280	6262	6541	280	FALSE				TRUE						n
KF513883	3	3	3c	3chi	HEV_EW362		UK	GBR	Europa			hum	serum	2011				6017	280								3c						280	6262	6541	280	FALSE				TRUE						n
KF513884	3	3	3c	3chi	HEV_EW363		UK	GBR	Europa			hum	serum	2012				6017	280								3c						280	6262	6541	280	FALSE				TRUE						n
KF513885	3	3	3c	3chi	HEV_EW364		UK	GBR	Europa			hum	serum	2012				6017	280								3c						280	6262	6541	280	FALSE				TRUE						n
KF513886	3	3	3c	3chi	HEV_EW365		UK	GBR	Europa			hum	serum	2012				6017	280								3c						280	6262	6541	280	FALSE				TRUE						n
KF513888	3	3	3c	3chi	HEV_EW367		UK	GBR	Europa			hum	serum	2012				6017	280								3c						280	6262	6541	280	FALSE				TRUE						n
KF513892	3	3	3c	3chi	HEV_EW370		UK	GBR	Europa			hum	serum	2012				6017	280								3c						280	6262	6541	280	FALSE				TRUE						n
KF513896	3	3	3c	3chi	HEV_EW374		UK	GBR	Europa			hum	serum	2012				6017	280								3c						280	6262	6541	280	FALSE				TRUE						n
KF513897	3	3	3c	3chi	HEV_EW375		UK	GBR	Europa			hum	serum	2012				6017	280								3c						280	6262	6541	280	FALSE				TRUE						n
KF513898	3	3	3c	3chi	HEV_EW376		UK	GBR	Europa			hum	serum	2012				6017	280								3c						280	6262	6541	280	FALSE				TRUE						n
KF513900	3	3	3c	3chi	HEV_EW378		UK	GBR	Europa			hum	serum	2012				6017	280								3c						280	6262	6541	280	FALSE				TRUE						n
KF513903	3	3	3c	3chi	HEV_EW380		UK	GBR	Europa			hum	serum	2012				6017	280								3c						280	6262	6541	280	FALSE				TRUE						n
KF513904	3	3	3c	3chi	HEV_EW381		UK	GBR	Europa			hum	serum	2012				6017	280								3c						280	6262	6541	280	FALSE				TRUE						n
KF513907	3	3	3c	3chi	HEV_EW384		UK	GBR	Europa			hum	serum	2012				6017	280								3c						280	6262	6541	280	FALSE				TRUE						n
KF513909	3	3	3c	3chi	HEV_EW386		UK	GBR	Europa			hum	serum	2012				6017	280								3c						280	6262	6541	280	FALSE				TRUE						n
KF513910	3	3	3c	3chi	HEV_EW387		UK	GBR	Europa			hum	serum	2012				6017	280								3c						280	6262	6541	280	FALSE				TRUE						n
KF513912	3	3	3c	3chi	HEV_EW389		UK	GBR	Europa			hum	serum	2012				6017	280								3c						280	6262	6541	280	FALSE				TRUE						n
AF444002	c	1	1b	1	SAR-55(pSK-HEV-2)							clon						3				1b	1b	1b	1b	1b	1b	CG	x+	x	x	x	x	11	7519	7509	TRUE				TRUE	nC	nC	nC	nC	nC	nC	y
AF444003	no				Sar-55	pSK-HEV-3	USA	USA	America			clon						#N/A										CG	x	x	x	x	x			1	FALSE				FALSE	n	n	n	n	n	n
KF513914	3	3	3c	3chi	HEV_EW390		UK	GBR	Europa			hum	serum	2012				6017	280								3c						280	6262	6541	280	FALSE				TRUE						n
KF513915	3	3	3c	3chi	HEV_EW391		UK	GBR	Europa			hum	serum	2012				6017	280								3c						280	6262	6541	280	FALSE				TRUE						n
KF513917	3	3	3c	3chi	HEV_EW393		UK	GBR	Europa			hum	serum	2012				6017	280								3c						280	6262	6541	280	FALSE				TRUE						n
KF513918	3	3	3c	3chi	HEV_EW394		UK	GBR	Europa			hum	serum	2012				6017	280								3c						280	6262	6541	280	FALSE				TRUE						n
KF513919	3	3	3c	3chi	HEV_EW395		UK	GBR	Europa			hum	serum	2012				6017	280								3c						280	6262	6541	280	FALSE				TRUE						n
KF513920	3	3	3c	3chi	HEV_EW396		UK	GBR	Europa			hum	serum	2012				6017	280								3c						280	6262	6541	280	FALSE				TRUE						n
KF513921	3	3	3c	3chi	HEV_EW397		UK	GBR	Europa			hum	serum	2012				6017	280								3c						280	6262	6541	280	FALSE				TRUE						n
KF513922	3	3	3c	3chi	HEV_EW398		UK	GBR	Europa			hum	serum	2012				6017	280								3c						280	6262	6541	280	FALSE				TRUE						n
KF513926	3	3	3c	3chi	HEV_EW400		UK	GBR	Europa			hum	serum	2012				6017	280								3c						280	6262	6541	280	FALSE				TRUE						n
KF513927	3	3	3c	3chi	HEV_EW401		UK	GBR	Europa			hum	serum	2012				6017	280								3c						280	6262	6541	280	FALSE				TRUE						n
KF513930	3	3	3c	3chi	HEV_EW404		UK	GBR	Europa			hum	serum	2012				6017	280								3c						280	6262	6541	280	FALSE				TRUE						n
KF513931	3	3	3c	3chi	HEV_EW405		UK	GBR	Europa			hum	serum	2012				6017	280								3c						280	6262	6541	280	FALSE				TRUE						n
KF513933	3	3	3c	3chi	HEV_EW407		UK	GBR	Europa			hum	serum	2012				6017	280								3c						280	6262	6541	280	FALSE				TRUE						n
KF513934	3	3	3c	3chi	HEV_EW408		UK	GBR	Europa			hum	serum	2012				6017	280								3c						280	6262	6541	280	FALSE				TRUE						n
KF513935	3	3	3c	3chi	HEV_EW409		UK	GBR	Europa			hum	serum	2012				6017	280								3c						280	6262	6541	280	FALSE				TRUE						n
KF513937	3	3	3c	3chi	HEV_EW410		UK	GBR	Europa			hum	serum	2012				6017	280								3c						280	6262	6541	280	FALSE				TRUE						n
KF513938	3	3	3c	3chi	HEV_EW411		UK	GBR	Europa			hum	serum	2012				6017	280								3c						280	6262	6541	280	FALSE				TRUE						n
KF513942	3	3	3c	3chi	HEV_EW415		UK	GBR	Europa			hum	serum	2012				6017	280								3c						280	6262	6541	280	FALSE				TRUE						n
KF513943	3	3	3c	3chi	HEV_EW416		UK	GBR	Europa			hum	serum	2012				6017	280								3c						280	6262	6541	280	FALSE				TRUE						n
KF513946	3	3	3c	3chi	HEV_EW419		UK	GBR	Europa			hum	serum	2012				6017	280								3c						280	6262	6541	280	FALSE				TRUE						n
KF513948	3	3	3c	3chi	HEV_EW420		UK	GBR	Europa			hum	serum	2012				6017	280								3c						280	6262	6541	280	FALSE				TRUE						n
KF513949	3	3	3c	3chi	HEV_EW421		UK	GBR	Europa			hum	serum	2012				6017	280								3c						280	6262	6541	280	FALSE				TRUE						n
AF503511	no						UK	GBR	Europa			pig						#N/A																		1	FALSE				#N/A	n	n	n	n	n	n
AF503512	no						UK	GBR	Europa			pig						#N/A																		1	FALSE				#N/A	n	n	n	n	n	n
KF513952	3	3	3c	3chi	HEV_EW424		UK	GBR	Europa			hum	serum	2012				6017	280								3c						280	6262	6541	280	FALSE				TRUE						n
KF513953	3	3	3c	3chi	HEV_EW425		UK	GBR	Europa			hum	serum	2012				6017	280								3c						280	6262	6541	280	FALSE				TRUE						n
AH006999	no				BCN		Spain	ESP	Europa	Barcelona	Barcelona	sewage	sewage					#N/A																		1	FALSE				FALSE	n	n	n	n	n	n
KF513954	3	3	3c	3chi	HEV_EW426		UK	GBR	Europa			hum	serum	2012				6017	280								3c						280	6262	6541	280	FALSE				TRUE						n
AJ315768	no						UK	GBR	Europa									#N/A																		1	FALSE				#N/A	n	n	n	n	n	n
AJ315769	no						UK	GBR	Europa									#N/A																		1	FALSE				#N/A	n	n	n	n	n	n
KF513956	3	3	3c	3chi	HEV_EW428		UK	GBR	Europa			hum	serum	2012				6017	280								3c						280	6262	6541	280	FALSE				TRUE						n
KF513959	3	3	3c	3chi	HEV_EW430		UK	GBR	Europa			hum	serum	2012				6017	280								3c						280	6262	6541	280	FALSE				TRUE						n
KF513960	3	3	3c	3chi	HEV_EW431		UK	GBR	Europa			hum	serum	2012				6017	280								3c						280	6262	6541	280	FALSE				TRUE						n
KF513961	3	3	3c	3chi	HEV_EW432		UK	GBR	Europa			hum	serum	2012				6017	280								3c						280	6262	6541	280	FALSE				TRUE						n
AM943646	no						Hungary	HUN	Europa			gallus						#N/A																		1	FALSE				#N/A	n	n	n	n	n	n
AM943647	no				06-561		Australia	AUS	Asia			gallus		1986				#N/A																		1	FALSE				TRUE	n	n	n	n	n	n
AM943651	no						Germany	DEU	Europa			gallus						#N/A																		1	FALSE				#N/A	n	n	n	n	n	n
KF513965	3	3	3c	3chi	HEV_EW436		UK	GBR	Europa			hum	serum	2012				6017	280								3c						280	6262	6541	280	FALSE				TRUE						n
AX181756	no											patent						#N/A																		1	FALSE				#N/A	n	n	n	n	n	n
AX181807	no											patent						#N/A				CG														1	FALSE				#N/A	n	n	n	n	n	n
AX181808	no											patent						#N/A				CG														1	FALSE				#N/A	n	n	n	n	n	n
AX181820	no											patent						#N/A																		1	FALSE				#N/A	n	n	n	n	n	n
AX181847	no											patent						#N/A																		1	FALSE				#N/A	n	n	n	n	n	n
AX181882	no											patent						#N/A				CG														1	FALSE				#N/A	n	n	n	n	n	n
AX181883	no											patent						#N/A				CG														1	FALSE				#N/A	n	n	n	n	n	n
AX181910	no											patent						#N/A																		1	FALSE				#N/A	n	n	n	n	n	n
AX181911	no											patent						#N/A																		1	FALSE				#N/A	n	n	n	n	n	n
AX181913	no											patent						#N/A																		1	FALSE				#N/A	n	n	n	n	n	n
AX181914	no											patent						#N/A																		1	FALSE				#N/A	n	n	n	n	n	n
AX211244	no											patent						#N/A				CG														1	FALSE				#N/A	n	n	n	n	n	n
AX211247	no											patent						#N/A				CG														1	FALSE				#N/A	n	n	n	n	n	n
AX556468	no											patent						#N/A																		1	FALSE				#N/A	n	n	n	n	n	n
AX556472	no											avian						#N/A																		1	FALSE				#N/A	n	n	n	n	n	n
AX556474	no											avian						#N/A																		1	FALSE				#N/A	n	n	n	n	n	n
KF513966	3	3	3c	3chi	HEV_EW437		UK	GBR	Europa			hum	serum	2012				6017	280								3c						280	6262	6541	280	FALSE				TRUE						n
KF513968	3	3	3c	3chi	HEV_EW439		UK	GBR	Europa			hum	serum	2012				6017	280								3c						280	6262	6541	280	FALSE				TRUE						n
KF513970	3	3	3c	3chi	HEV_EW440		UK	GBR	Europa			hum	serum	2012				6017	280								3c						280	6262	6541	280	FALSE				TRUE						n
KF513971	3	3	3c	3chi	HEV_EW441		UK	GBR	Europa			hum	serum	2012				6017	280								3c						280	6262	6541	280	FALSE				TRUE						n
AY043166	no											chicken						#N/A																		1	FALSE				#N/A	n	n	n	n	n	n
AY115488	e	3	3j?	3jab	Arkell		Canada	CAN	America		Ontario	pig	feces					2			3j	3abj	3b	3j	3j	3j	3j?a	CG	x	x	x	x	x	10	7519	7510	TRUE				TRUE	nC	nC	nC	nC	nC	nC
KF513972	3	3	3c	3chi	HEV_EW442		UK	GBR	Europa			hum	serum	2012				6017	280								3c						280	6262	6541	280	FALSE				TRUE						n
KF513973	3	3	3c	3chi	HEV_EW443		UK	GBR	Europa			hum	serum	2012				6017	280								3c						280	6262	6541	280	FALSE				TRUE						n
KF513974	3	3	3c	3chi	HEV_EW444		UK	GBR	Europa			hum	serum	2012				6017	280								3c						280	6262	6541	280	FALSE				TRUE						n
KF513975	3	3	3c	3chi	HEV_EW445		UK	GBR	Europa			hum	serum	2012				6017	280								3c						280	6262	6541	280	FALSE				TRUE						n
AY362357	no						UK	GBR	Europa			pig						#N/A																		1	FALSE				#N/A	n	n	n	n	n	n
AY535004	no						USA	USA	America			avian						#N/A																		1	FALSE				#N/A	n	n	n	n	n	n
KF513976	3	3	3c	3chi	HEV_EW446		UK	GBR	Europa			hum	serum	2012				6017	280								3c						280	6262	6541	280	FALSE				TRUE						n
KF513978	3	3	3c	3chi	HEV_EW448		UK	GBR	Europa			hum	serum	2012				6017	280								3c						280	6262	6541	280	FALSE				TRUE						n
KF513981	3	3	3c	3chi	HEV_EW450		UK	GBR	Europa			hum	serum	2012				6017	280								3c						280	6262	6541	280	FALSE				TRUE						n
AY575857	c	3	3a	3jab	pSHEV	1	USA	USA	America			clon		1996				2				3a	3a	3a	3a	3a	3a	CG	x+	x	x	x	x	10	7519	7510	TRUE				TRUE	nC	nC	nC	nC	nC	nC
AY575858	no					pSHEV-2	USA	USA	America			clon						#N/A				CG														1	FALSE				#N/A	n	n	n	n	n	n
AY575859	c	3	3a	3jab	pSHEV	3	USA	USA	America			clon						2				3a	3a	3a	3a	3a	3a	CG	x+	x	x	x	x	10	7519	7510	TRUE				FALSE	nC	nC	nC	nC	nC	nC
AY582797	no						UK	GBR	Europa			pig						#N/A																		1	FALSE				#N/A	n	n	n	n	n	n
KF513982	3	3	3c	3chi	HEV_EW451		UK	GBR	Europa			hum	serum	2012				6017	280								3c						280	6262	6541	280	FALSE				TRUE						n
AY621103	no	4	4d	4	swCH110		China	CHN	Asia			pig	feces					#N/A																		1	FALSE				TRUE	n	n	n	n	n	n
AY621104	no	4	4d	4	swCH55		China	CHN	Asia			pig	feces					#N/A																		1	FALSE				TRUE	n	n	n	n	n	n
AY621105	no	4	4	4	swCH23		China	CHN	Asia			pig	feces					#N/A																		1	FALSE				TRUE	n	n	n	n	n	n
AY621106	no	4	4d	4	swCH22		China	CHN	Asia			pig	feces					#N/A																		1	FALSE				TRUE	n	n	n	n	n	n
KF513984	3	3	3c	3chi	HEV_EW453		UK	GBR	Europa			hum	serum	2012				6017	280								3c						280	6262	6541	280	FALSE				TRUE						n
KF513985	3	3	3c	3chi	HEV_EW454		UK	GBR	Europa			hum	serum	2012				6017	280								3c						280	6262	6541	280	FALSE				TRUE						n
KF513987	3	3	3c	3chi	HEV_EW456		UK	GBR	Europa			hum	serum	2012				6017	280								3c						280	6262	6541	280	FALSE				TRUE						n
KF513988	3	3	3c	3chi	HEV_EW457		UK	GBR	Europa			hum	serum	2012				6017	280								3c						280	6262	6541	280	FALSE				TRUE						n
BD189772	e	3	3b	3jab								patent						20											x+					28	2560	2533	FALSE				#N/A	n	n	n
BD378003	no											patent						#N/A																		1	FALSE				#N/A	n	n	n	n	n	n
BD378054	no											patent						#N/A										CG	x	x	x	x	x			1	FALSE				#N/A	n	n	n	n	n	n
BD378055	no											patent						#N/A										CG	x	x	x	x	x			1	FALSE				#N/A	n	n	n	n	n	n
BD378064	no											patent						#N/A																		1	FALSE				#N/A	n	n	n	n	n	n
BD378091	no											patent						#N/A																		1	FALSE				#N/A	n	n	n	n	n	n
BD378126	no											patent						#N/A										CG	x	x	x	x	x			1	FALSE				#N/A	n	n	n	n	n	n
BD378127	e	3	3a	3jab	HEV-US2		Abbott					patent						0				3a	3a	3a	3a	3a	3a	CG	x+	x	x	x	x	1	7519	7519	TRUE				TRUE	nC	nC	nC	nC	nC	nC
BD378139	no											patent						#N/A																		1	FALSE				#N/A	n	n	n	n	n	n
BD378140	no											patent						#N/A																		1	FALSE				#N/A	n	n	n	n	n	n
BD378142	no											patent						#N/A																		1	FALSE				#N/A	n	n	n	n	n	n
BD378143	no											patent						#N/A																		1	FALSE				#N/A	n	n	n	n	n	n
KF513989	3	3	3c	3chi	HEV_EW458		UK	GBR	Europa			hum	serum	2012				6017	280								3c						280	6262	6541	280	FALSE				TRUE						n
KF513992	3	3	3c	3chi	HEV_EW460		UK	GBR	Europa			hum	serum	2012				6017	279								3c						280	6262	6540	279	FALSE				TRUE						n
KF513993	3	3	3c	3chi	HEV_EW461		UK	GBR	Europa			hum	serum	2012				6017	280								3c						280	6262	6541	280	FALSE				TRUE						n
D90274	no				HT-4	35,38,41						clon	bile					#N/A																		1	FALSE				TRUE	n	n	n	n	n	n
DD148680	no											patent						#N/A																		1	FALSE				#N/A	n	n	n	n	n	n
DD148681	no											patent						#N/A																		1	FALSE				#N/A	n	n	n	n	n	n
DD148682	no											patent						#N/A																		1	FALSE				#N/A	n	n	n	n	n	n
DD496413	no											patent						#N/A																		1	FALSE				#N/A	n	n	n	n	n	n
DD496414	no											patent						#N/A																		1	FALSE				#N/A	n	n	n	n	n	n
DD496415	no											patent						#N/A																		1	FALSE				#N/A	n	n	n	n	n	n
DD496417	e	1	1a	1	patent		DENKA					patent						1				1	1a	1a	1a	1a	1a	CG	x+	x	x	x	x	9	7519	7511	TRUE				TRUE	nC	nC	nC	nC	nC	nC	y
DJ392947	no											patent						#N/A																		1	FALSE				#N/A	n	n	n	n	n	n
DL127675	no											patent						#N/A																		1	FALSE				#N/A	n	n	n	n	n	n
DL127676	no											patent						#N/A																		1	FALSE				#N/A	n	n	n	n	n	n
KF513994	3	3	3c	3chi	HEV_EW462		UK	GBR	Europa			hum	serum	2012				6017	280								3c						280	6262	6541	280	FALSE				TRUE						n
KF513995	3	3	3c	3chi	HEV_EW463		UK	GBR	Europa			hum	serum	2012				6017	280								3c						280	6262	6541	280	FALSE				TRUE						n
KF513997	3	3	3c	3chi	HEV_EW465		UK	GBR	Europa			hum	serum	2012				6017	280								3c						280	6262	6541	280	FALSE				TRUE						n
KF513998	3	3	3c	3chi	HEV_EW466		UK	GBR	Europa			hum	serum	2012				6019	252								3c						280	6264	6516	253	FALSE				TRUE						n
KF513999	3	3	3c	3chi	HEV_EW467		UK	GBR	Europa			hum	serum	2012				6017	280								3c						280	6262	6541	280	FALSE				TRUE						n
KF514000	3	3	3c	3chi	HEV_EW468		UK	GBR	Europa			hum	serum	2012				6017	280								3c						280	6262	6541	280	FALSE				TRUE						n
KF514001	3	3	3c	3chi	HEV_EW469		UK	GBR	Europa			hum	serum	2012				6017	280								3c						280	6262	6541	280	FALSE				TRUE						n
KF514003	3	3	3c	3chi	HEV_EW470		UK	GBR	Europa			hum	serum	2012				6017	280								3c						280	6262	6541	280	FALSE				TRUE						n
KF514004	3	3	3c	3chi	HEV_EW471		UK	GBR	Europa			hum	serum	2012				6035	237								3c						280	6280	6516	237	FALSE				TRUE						n
KF514006	3	3	3c	3chi	HEV_EW473		UK	GBR	Europa			hum	serum	2012				6017	280								3c						280	6262	6541	280	FALSE				TRUE						n
KF514007	3	3	3c	3chi	HEV_EW474		UK	GBR	Europa			hum	serum	2012				6017	280								3c						280	6262	6541	280	FALSE				TRUE						n
KF514008	3	3	3c	3chi	HEV_EW475		UK	GBR	Europa			hum	serum	2012				6017	280								3c						280	6262	6541	280	FALSE				TRUE						n
KF514010	3	3	3c	3chi	HEV_EW477		UK	GBR	Europa			hum	serum	2012				6017	280								3c						280	6262	6541	280	FALSE				TRUE						n
KF514014	3	3	3c	3chi	HEV_EW480		UK	GBR	Europa			hum	serum	2012				6017	229								3c						280	6262	6490	229	FALSE				TRUE						n
KF514016	3	3	3c	3chi	HEV_EW482		UK	GBR	Europa			hum	serum	2012				6017	280								3c						280	6262	6541	280	FALSE				TRUE						n
KF514021	3	3	3c	3chi	HEV_EW487		UK	GBR	Europa			hum	serum	2012				6017	280								3c						280	6262	6541	280	FALSE				TRUE						n
KF514022	3	3	3c	3chi	HEV_EW488		UK	GBR	Europa			hum	serum	2012				6017	280								3c						280	6262	6541	280	FALSE				TRUE						n
KF514025	3	3	3c	3chi	HEV_EW490		UK	GBR	Europa			hum	serum	2012				6017	280								3c						280	6262	6541	280	FALSE				TRUE						n
KF514027	3	3	3c	3chi	HEV_EW492		UK	GBR	Europa			hum	serum	2012				6017	280								3c						280	6262	6541	280	FALSE				TRUE						n
KF514028	3	3	3c	3chi	HEV_EW493		UK	GBR	Europa			hum	serum	2012				6017	280								3c						280	6262	6541	280	FALSE				TRUE						n
KF514029	3	3	3c	3chi	HEV_EW494		UK	GBR	Europa			hum	serum	2012				6017	280								3c						280	6262	6541	280	FALSE				TRUE						n
KF514030	3	3	3c	3chi	HEV_EW495		UK	GBR	Europa			hum	serum	2012				6017	280								3c						280	6262	6541	280	FALSE				TRUE						n
KF514032	3	3	3c	3chi	HEV_EW497		UK	GBR	Europa			hum	serum	2012				6017	280								3c						280	6262	6541	280	FALSE				TRUE						n
KF514033	3	3	3c	3chi	HEV_EW498		UK	GBR	Europa			hum	serum	2012				6017	280								3c						280	6262	6541	280	FALSE				TRUE						n
KF514037	3	3	3c	3chi	HEV_EW500		UK	GBR	Europa			hum	serum	2012				6017	280								3c						280	6262	6541	280	FALSE				TRUE						n
KF514039	3	3	3c	3chi	HEV_EW502		UK	GBR	Europa			hum	serum	2012				6017	280								3c						280	6262	6541	280	FALSE				TRUE						n
KF514042	3	3	3c	3chi	HEV_EW505		UK	GBR	Europa			hum	serum	2012				6017	280								3c						280	6262	6541	280	FALSE				TRUE						n
KF514043	3	3	3c	3chi	HEV_EW506		UK	GBR	Europa			hum	serum	2012				6017	280								3c						280	6262	6541	280	FALSE				TRUE						n
JQ034515	3	3	3c	3chi	HSD11		Germany	DEU	Europa			hum	plasma	2009			UBMC	4281							3c						297			4503	4803	301	TRUE				TRUE				n
JQ034516	3	3	3c	3chi	HSD14		Germany	DEU	Europa			hum	plasma	2009			UBMC	4281							3c						297			4503	4803	301	TRUE				TRUE				n
JQ034519	3	3	3c	3chi	HSD21		Germany	DEU	Europa			hum	plasma	2009			UBMC	4281							3c						297			4503	4803	301	TRUE				TRUE				n
JQ034513	3	3	3c	3chi	HSD23		Germany	DEU	Europa			hum	plasma	2009			UBMC	4281							3c						297			4503	4803	301	TRUE				TRUE				n
JQ034522	3	3	3c	3chi	HSD30		Germany	DEU	Europa			hum	plasma	2009			UBMC	4281							3c						297			4503	4803	301	TRUE				TRUE				n
JQ034514	3	3	3c	3chi	HSD32		Germany	DEU	Europa			hum	plasma	2009			UBMC	4281							3c						297			4503	4803	301	TRUE				TRUE				n
JQ034512	3	3	3c	3chi	HSD40		Germany	DEU	Europa			hum	plasma	2009			UBMC	4281							3c						297			4503	4803	301	TRUE				TRUE				n
AF336013	3	3	3c	3chi	NLSW105		Netherlands	NLD	Europa			pig	stool pool	1998				125	242		3c		3c						x					134	375	242	FALSE				TRUE	L	L					y
AF336298	3	3	3c	3chi	NLSW105		Netherlands	NLD	Europa			pig	stool pool	1998				5994	476		3c						3c						ORF2	6239	6714	476	FALSE	Pool of 20-60 stool samples			FALSE						sL
AF336001	3	3	3c	3chi	NLSW20		Netherlands	NLD	Europa			pig	stool pool	1998				125	242		3c		3c						x					134	375	242	FALSE				TRUE	L	L					y
AF336290	3	3	3c	3chi	NLSW20		Netherlands	NLD	Europa			pig	stool pool	1998				5994	476		3c						3c and 3ef						ORF2	6239	6714	476	FALSE	3ef in 148 !! Pool of 20-60 stool samples			FALSE						nL?+
AF336004	3	3	3c	3chi	NLSW36		Netherlands	NLD	Europa			pig	stool pool	1998				125	242		3c		3c						x					134	375	242	FALSE				TRUE	L	L					y
AF336293	3	3	3c	3chi	NLSW36		Netherlands	NLD	Europa			pig	stool pool	1998				5994	476		3c						3c						ORF2	6239	6714	476	FALSE	Pool of 20-60 stool samples			FALSE						sL
HQ842716	3	3	3c	3chi	NLSW664HEV2008		Netherlands	NLD	Europa			pig		2008				6322									3c						148nt	6567	6714	148	FALSE				TRUE						n
AF336007	3	3	3c	3chi	NLSW68		Netherlands	NLD	Europa			pig	stool pool	1998				125	242		3c		3c						x					134	375	242	FALSE				TRUE	L	L					y
AY032756	3	3	3c	3chi	NLSW68		Netherlands	NLD	Europa			pig	stool pool	1998				5994	304		3c						3c						301nt	6239	6542	304	FALSE				FALSE						L
HQ842717	3	3	3c	3chi	NLSW708HEV2008		Netherlands	NLD	Europa			pig		2008				6322									3c						148nt	6567	6714	148	FALSE				TRUE						n
HQ842731	3	3	3c	3chi	NLSW927HEV2008		Netherlands	NLD	Europa			pig		2008				6322									3c						148nt	6567	6714	148	FALSE				TRUE						n
AF336012	3	3	3c	3chi	NLSW99		Netherlands	NLD	Europa			pig	stool pool	1998				125	242		3c		3c						x					134	375	242	FALSE				TRUE	L	L					y
AF336297	3	3	3c	3chi	NLSW99		Netherlands	NLD	Europa			pig	stool pool	1998				5994	476		3c						3c and 3ef						ORF2	6239	6714	476	FALSE	3ef in 148 !! Pool of 20-60 stool samples			FALSE						nL?+
DQ916142	3	3	3c	3chi	NLSWLiver21		Netherlands	NLD	Europa			pig	liver					6322									3c						148nt	6567	6714	148	FALSE				TRUE						n
JN995563	3	3	3c	3chi	Oct2		Germany	DEU	Europa			hum	plasma				PEI	5119								3chi						284		5363	5646	284	FALSE				TRUE						n
JN995567	3	3	3c	3chi	Oct6		Germany	DEU	Europa			hum	plasma				PEI	5119								3c						284		5363	5646	284	FALSE				TRUE						n
JN995569	3	3	3c	3chi	Oct8		Germany	DEU	Europa			hum	plasma				PEI	5119								3c						284		5363	5646	284	FALSE				TRUE						n
JN257711	3	3	3c	3chi	PP440		Germany	DEU	Europa			hum	plasma				PEI	5149								3c?						166		5393	5558	166	FALSE				TRUE						n
GU556929	3	3	3c	3chi	SwBO85		Italy	ITA	Europa			pig	bile					5480		r							3c						x	5725	7373	1649	FALSE				TRUE						s
JN415697	3	3	3c	3chi	swine/Ger/10		Germany	DEU	Europa			pig	liver	2009			TiHo	125					3c						x					134	375	242	FALSE				TRUE	d	d					y
JN415698	3	3	3c	3chi	swine/Ger/12		Germany	DEU	Europa			pig	liver	2009			TiHo	125					3c						x					134	375	242	FALSE				TRUE	d	d
JN415701	3	3	3c	3chi	swine/Ger/16		Germany	DEU	Europa			pig	liver	2009			TiHo	125					3c						x					134	375	242	FALSE				TRUE	d	d
JN415702	3	3	3c	3chi	swine/Ger/17		Germany	DEU	Europa			pig	liver	2009			TiHo	125					3c						x					134	375	242	FALSE				TRUE	d	d
FR846455	3	3	3c	3chi	swR269		Germany	DEU	Europa	BY,Reg	Bavaria, Regensburg	pig					UReg	125					3c						x					134	375	242	FALSE				TRUE	d	d
EU495145	3	3	3c	3chi	TLS41		France	FRA	Europa			hum						4232							3c						x			4454	4823	370	TRUE				TRUE	n	n	n		n	n
EU495189	3	3	3c	3chi	TLS41		France	FRA	Europa			hum						2082						3c						435				2091	2525	435	FALSE				FALSE	n	n		n	n	n
EU495231	3	3	3c	3chi	TLS41		France	FRA	Europa			hum						5994									3c						.	6239	6542	304	FALSE				FALSE	n	n	n	n	n
HM054531	3	3	3c	3chi	TR39		France	FRA	Europa			hum						6298									3c						187	6543	6731	189	FALSE				TRUE	n	n	n	n	n	n
EU879109	3	3	3c	3chi	V0703163		Germany	DEU	Europa			hum					UReg	125					3c						x					134	375	242	FALSE				TRUE	d	d
EF206691	no						USA	USA	America			avian						#N/A																		1	FALSE				#N/A	n	n	n	n	n	n
EU879111	3	3	3c	3chi	V0706586		Germany	DEU	Europa	Berlin	Berlin	hum					UReg	125					3c						x					134	375	242	FALSE				TRUE	d	d
FN994997	3	3	3c	3chi	V1006699		Germany	DEU	Europa	NI	Niedersachsen	hum					UReg	125					3c						x					134	375	242	FALSE				TRUE	d	d					y
FN995000	3	3	3c	3chi	V1007999		Germany	DEU	Europa	BY,Reg	Bavaria, Regensburg	hum					UReg	125					3c						x					134	375	242	FALSE				TRUE	d	d
FN995001	3	3	3c	3chi	V1007999		Germany	DEU	Europa	BY,Reg	Bavaria, Regensburg	hum					UReg	6348		r							3c						707	6593	7299	707	FALSE				FALSE						sd?+
FN985025	3	3	3c	3chi	V1011293		Germany	DEU	Europa	BB	Brandenburg	hum					UReg	125					3c						x					134	375	242	FALSE				TRUE	d	d
FR728247	3	3	3c	3chi	V1014546		Germany	DEU	Europa	Hamburg	Hamburg	hum					UReg	6892									3c						..	7137	7314	178	FALSE				TRUE						d
FR728248	3	3	3c	3chi	V1015214		Germany	DEU	Europa	NW	Nordrhein-Westfalen	hum					UReg	125					3c						x					134	375	242	FALSE				TRUE	d	d
FR728249	3	3	3c	3chi	V1015214		Germany	DEU	Europa	NW	Nordrhein-Westfalen	hum					UReg	6892									3c						171nt	7137	7314	178	FALSE				FALSE						d-?
FR728253	3	3	3c	3chi	V1020087		Germany	DEU	Europa	BY,Munich	Bavaria	hum					UReg	125					3c						x					134	375	242	FALSE				TRUE	d	d
FR728254	3	3	3c	3chi	V1020087		Germany	DEU	Europa	BY,Munich	Bavaria	hum					UReg	6892									3c						171nt	7137	7314	178	FALSE				FALSE						d-?
FR728255	3	3	3c	3chi	V1023239		Germany	DEU	Europa	BW,Ulm	Baden-Wuerttemberg, Ulm	hum					UReg	125					3c						x					134	375	242	FALSE				TRUE	d	d					y
FR728256	3	3	3c	3chi	V1023239		Germany	DEU	Europa	BW,Ulm	Baden-Wuerttemberg, Ulm	hum					UReg	6892									3c						171nt	7137	7314	178	FALSE				FALSE						d-?
FR846450	3	3	3c	3chi	V1024549		Germany	DEU	Europa	BW,LB	Baden-Wuerttemberg, Ludwigsburg	hum					UReg	125					3c						x					134	375	242	FALSE				TRUE	d	d
FR846451	3	3	3c	3chi	V1025911		Germany	DEU	Europa	RP,Mainz	Rhineland-Palatinate, Mainz	hum					UReg	125					3c						x					134	375	242	FALSE				TRUE	d	d
FR846452	3	3	3c	3chi	V1025911		Germany	DEU	Europa	RP,Mainz	Rhineland-Palatinate, Mainz	hum					UReg	6892									3c						171nt	7137	7314	178	FALSE				FALSE						d-?
HE605114	3	3	3c	3chi	V1109172		Germany	DEU	Europa			hum	serum	2011	Apr		UReg	125					3c-NLD						242					134	375	242	FALSE				TRUE	d	d
HE605116	3	3	3c	3chi	V1109172		Germany	DEU	Europa			hum	serum	2011	Apr		UReg	6892									3c?						3c?	7137	7314	178	FALSE				FALSE						n
HF912156	3	3	3c	3chi	V1114818		Germany	DEU	Europa	Lower Saxony	Hannover	hum	feces	2011	Jun	20	UReg	125					3c						242					134	375	242	FALSE				TRUE	d	d
HF912157	3	3	3c	3chi	V1114818		Germany	DEU	Europa	Lower Saxony	Hannover	hum	feces	2011	Jun	20	UReg	6892									3c?						3c?	7137	7314	178	FALSE				FALSE						n
HE605115	3	3	3c	3chi	V1117691		Germany	DEU	Europa			hum	serum	2011	Jul		UReg	125					3c						242					134	375	242	FALSE				TRUE	d	d					y
HE605117	3	3	3c	3chi	V1117691		Germany	DEU	Europa			hum	serum	2011	Jul		UReg	6892									3c?						3c?	7137	7314	178	FALSE				FALSE						n
KF303501	3	3	3c	3chi	WB1		Germany	DEU	Europa		Rheingau-Taunus	wb	serum	2008			JLUG	5147		r						3c	3c					x	x	5391	7374	1984	FALSE				TRUE					s	s
KF303485	3	3	3c	3chi	wb24		Germany	DEU	Europa		Wiesbaden	wb		2008			JLUG	5596									3c						241	5841	6081	241	FALSE				TRUE
KF303487	3	3	3c	3chi	wb34		Germany	DEU	Europa		Marburg-Biedenkopf/Lahn	wb		2008			JLUG	5596									3c						241	5841	6081	241	FALSE				TRUE
FJ748517	3	3	3c	3chi	wbGER25		Germany	DEU	Europa	BB	Brandenburg	wb					FIRA	6322									3c						148nt	6567	6714	148	FALSE				TRUE						d
FJ705359	3	3	3c	3chi	wbGER27		Germany	DEU	Europa	BB	Brandenburg	wb		2006			FIRA	3		r		3c	3c	3c	3c	3c	3c	CG	x+	x	x	x	x	11	7491	7481	TRUE			y	TRUE	sCL	sCL	sCL	sCL	sCL	sCL	y
FJ748518	3	3	3c	3chi	wbGER27		Germany	DEU	Europa	BB	Brandenburg	wb					FIRA	6322									3c						148nt	6567	6714	148	FALSE				FALSE						n
FJ748531	3	3	3c	3chi	wbGER27		Germany	DEU	Europa	BB	Brandenburg	wb					FIRA	108					3c						x					117	410	294	FALSE				FALSE	nd	nd
FJ748519	3	3	3c	3chi	wbGER28		Germany	DEU	Europa	BB	Brandenburg	wb					FIRA	6322									3c						148nt	6567	6714	148	FALSE				TRUE						d
FJ748520	3	3	3c	3chi	wbGER29		Germany	DEU	Europa	BB	Brandenburg	wb					FIRA	6322									3c						148nt	6567	6714	148	FALSE				TRUE						d
FJ748521	3	3	3c	3chi	wbGER31		Germany	DEU	Europa	BB	Brandenburg	wb					FIRA	6322									3c						148nt	6567	6714	148	FALSE				TRUE						d
FJ748522	3	3	3c	3chi	wbGER32		Germany	DEU	Europa	BB	Brandenburg	wb					FIRA	6328									3c						148nt	6573	6720	148	FALSE				TRUE						d
FJ748523	3	3	3c	3chi	wbGER36		Germany	DEU	Europa	BB	Brandenburg	wb					FIRA	6322									3c						148nt	6567	6714	148	FALSE				TRUE						d
FJ748524	3	3	3c	3chi	wbGER37		Germany	DEU	Europa	BB	Brandenburg	wb					FIRA	6322									3c						148nt	6567	6714	148	FALSE				TRUE						d
FJ748525	3	3	3c	3chi	wbGER38		Germany	DEU	Europa	BB	Brandenburg	wb					FIRA	6322									3c						148nt	6567	6714	148	FALSE				TRUE						d
JF490047	3	3	3chi	3chi	E1Arg36.2		Argentina	ARG	America			hum						73					3chi						379					82	460	379	FALSE	out of 3chi !!?? No 3feg!			TRUE	?	?
KF513737	3	3	3chi	3chi	HEV_EW230		UK	GBR	Europa			hum	serum	2010				6017	280								3chi						280	6262	6541	280	FALSE				TRUE						n
KF513784	3	3	3chi	3chi	HEV_EW273		UK	GBR	Europa			hum	serum	2011				6017	280								3chi						280	6262	6541	280	FALSE				TRUE						n
KF513850	3	3	3chi	3chi	HEV_EW332		UK	GBR	Europa			hum	serum	2011				6017	280								3i?						280	6262	6541	280	FALSE				TRUE						n
KF513876	3	3	3chi	3chi	HEV_EW356		UK	GBR	Europa			hum	serum	2011				6017	280								3i?						280	6262	6541	280	FALSE				TRUE						n
KF513945	3	3	3chi	3chi	HEV_EW418		UK	GBR	Europa			hum	serum	2012				6017	280								3chi						280	6262	6541	280	FALSE				TRUE						n
KF513957	3	3	3chi	3chi	HEV_EW429		UK	GBR	Europa			hum	serum	2012				6017	255								chi						280	6262	6516	255	FALSE				TRUE						n
KF513962	3	3	3chi	3chi	HEV_EW433		UK	GBR	Europa			hum	serum	2012				6017	280								3chi						280	6262	6541	280	FALSE				TRUE						n
EU035811	3	3	3h	3chi	108S		Germany	DEU	Europa			wb					FIRA	6298									3hc						148nt	6543	6739	197	FALSE				TRUE						d
EU035815	3	3	3h	3chi	12464E		Germany	DEU	Europa			wb					FIRA	6298									3hc						148nt	6543	6739	197	FALSE				TRUE						d
EU035814	3	3	3h	3chi	149E		Germany	DEU	Europa			wb					FIRA	6298									3hc						148nt	6543	6739	197	FALSE				TRUE						d
KC012633	3	3	3h	3chi	Bamenda41		Germany	CMR	Africa			pig	liver	2012			ITM	4284							3h?						297			4506	4803	298	TRUE				TRUE	n	n	n	n	n	n
AF490991	3	3	3h	3chi	BCN10		Spain	ESP	Europa		Barcelona	sewage						6347									3h						..148nt	6592	6739	148	FALSE				TRUE						d
FJ998009	3	3	3h	3chi	BW05		Germany	DEU	Europa	BW,BB	Baden-Wuerttemberg, Böblingen, Schoenbuch	wb					RKI	180		r			3h						847					189	1035	847	FALSE				TRUE	sd+	sd+					y
HQ682232	3	3	3h	3chi	Fr-10Y56		France	FRA	Europa			hum						6049									3h						301nt	6294	6565	272	FALSE				TRUE
JQ953664	3	3	3h	3chi	FR-SHEV3c-like		France	FRA	Europa			pig	feces	2006				2		r		3h	3h	3h	3h	3h	3h	CG	x+	x	x	x	x	10	7492	7483	TRUE	3chi			TRUE	sCL	sCL	sCL	sCL	sCL	sCL	y
AF110387	3	3	3h	3chi	It1		Italy	ITA	Europa			hum						80			3h		3h						371					89	459	371	FALSE				TRUE	L	L					y
AF110390	3	3	3h	3chi	It1		Italy	ITA	Europa			hum						6322			3h						3h						148nt	6567	6714	148	FALSE				FALSE						L?
DQ445667	3	3	3h	3chi	NZ_Case1		NewZelanda	NZL	Asia			hum						6347									3h						..148nt	6592	6739	148	FALSE				TRUE						?
JX507128	3	3	3h	3chi	swHEV-MG-104		Madagascar	MDG	Africa			pig	liver	2010	12	2		5279		r							3h?						1052	5523	6542	1020	FALSE	3chi			TRUE					n	s
JX507129	3	3	3h	3chi	swHEV-MG-121		Madagascar	MDG	Africa			pig	liver	2010	12	6		5278		r							3h?						1052	5522	6542	1021	FALSE	3chi			TRUE					n	s
JX507130	3	3	3h	3chi	swHEV-MG-190		Madagascar	MDG	Africa			pig	liver	2010	12	15		5306		r							3h?						1052	5550	6564	1015	FALSE	3chi			TRUE					n	n
AB290312	3	3	3h	3chi	swMN06-A1288		Mongolia	MNG	Asia			pig		2006				3	7237	r		3h	3h	3h	3h	3h	3h	CG	x	x	x	x	x	11	7519	7509	TRUE	3chi?			TRUE	sCL	sCL	sCL	sCL	sCL	sCL	y
AF200704	3	3	3h	3chi	swNZ		NewZelanda	NZL	Asia			pig						6328			3h						3h						148nt	6573	6740	168	FALSE				TRUE						L?
AF215661S1	3	3	3h	3chi	swNZ		NewZelanda	NZL	Asia			pig						64			3h		3h						402					73	474	402	FALSE				FALSE	L	L					y
EU495144	3	3	3h	3chi	TLS40		France	FRA	Europa			hum						4232							3h						x			4454	4823	370	TRUE				TRUE	n	n	n		n	n
EU495188	3	3	3h	3chi	TLS40		France	FRA	Europa			hum						2082						3h						435				2091	2525	435	FALSE				FALSE	n	n		n	n	n
EU495232	3	3	3h	3chi	TLS40		France	FRA	Europa			hum						5994									3h						301nt	6239	6542	304	FALSE	3chi			FALSE	n	n	n	n	n
JN398372	3	3	3h	3chi	TR19		France	FRA	Europa	Toulouse	Toulouse	hum		2009	Feb			5147		r						3h	3h					x	x	5391	7248	1858	FALSE	3chi			TRUE					s	s
JQ013794	3	3	3h	3chi	TR19		France	FRA	Europa			hum		2007				62		r		3h	3h	3h	3h	3h	3h	CG	x+	x	x	x	x	71	7596	7526	TRUE	3chi			FALSE	sCL	sCL	sCL	sCL	sCL	sCL	y
KC912038	3	3	3h	3chi	TR23	2	France	FRA	Europa	Toulouse	Toulouse	hum						1804		r				3h						x				1813	3075	1263	FALSE				TRUE			s
KC012631	3	3	3h	3chi	Yaounde56		Germany	CMR	Africa			pig	liver	2012			ITM	4284							3h?						297			4506	4803	298	TRUE				TRUE	n	n	n	n	n	n
KC012632	3	3	3h	3chi	Yaounde94		Germany	CMR	Africa			pig	liver	2012			ITM	4284							3h?						297			4506	4803	298	TRUE				TRUE	n	n	n	n	n	n
KC012635	3	3	3h	3chi	Yaounde94		Germany	CMR	Africa			pig	liver	2012			ITM	5952									3h?						373	6197	6569	373	FALSE	3chi			FALSE	n	n	n	n	n	n
KC012634	3	3	3h	3chi	Yaounde96		Germany	CMR	Africa			pig	liver	2012			ITM	5952									3h?						373	6197	6569	373	FALSE	3chi			TRUE	n	n	n	n	n	n
JQ807471	3	3	3i	3chi	4322		Germany	DEU	Europa	MV	Mecklenburg-Vorpommern	wb	blood	1997			FLI	2094						3i						439				2103	2541	439	FALSE			y	TRUE	n	n	d	n	n	n
JQ807474	3	3	3i	3chi	5160		Germany	DEU	Europa	MV	Mecklenburg-Vorpommern	wb	blood	1997			FLI	2094						3i						439				2103	2541	439	FALSE			y	TRUE	n	n	d	n	n	n
JQ807475	3	3	3i	3chi	5304		Germany	DEU	Europa	MV	Mecklenburg-Vorpommern	wb	blood	1997			FLI	2094						3i						439				2103	2541	439	FALSE			y	TRUE	n	n	d	n	n	n
AF279122	3	3	3i	3chi	Au1		Austria	AUT	Europa			hum						80			3i		3i						371					89	459	371	FALSE				TRUE	L	L
AF279123	3	3	3i	3chi	Au1		Austria	AUT	Europa			hum						6322			3i						3i						148nt	6567	6714	148	FALSE				FALSE						L?
FJ998008	3	3	3i	3chi	BB02		Germany	DEU	Europa	BB,Krausnick	Brandenburg, Krausnick	wb					RKI	56		r		3i	3i	3i	3ic	3i	3i	CG	x+	x	x	x	x	65	7519	7455	TRUE				TRUE	sCL	sCL	sCL	sCL	sCL	sCL	y
FJ998018	3	3	3i	3chi	BB19		Germany	DEU	Europa	BB,Krausnick	Brandenburg, Krausnick	wb						5325		r			3i				3i		ORF1-1				1052	5569	6620	1052	FALSE				TRUE	sd	sd				sd?	y
JN995571	3	3	3i	3chi	Oct10		Germany	SWE	Europa			hum	plasma				PEI	5119								3i?						284		5363	5646	284	FALSE				TRUE						n
JN995566	3	3	3i	3chi	Oct5		Germany	SWE	Europa			hum	plasma				PEI	5119								3i						284		5363	5646	284	FALSE				TRUE						n
FJ998010	3	3	3i	3chi	RP1647		Germany	DEU	Europa	RP	Rhineland-Palatine, Johanniskreuz	wb					RKI	5937									3i						365	6182	6546	365	FALSE				TRUE	n	n	n	n	n	d
FJ998011	3	3	3i	3chi	RP1658		Germany	DEU	Europa	RP	Rhineland-Palatinate	wb					RKI	5298									3i						1052	5542	6575	1034	FALSE	ic?			TRUE	n	n	n	n	n	d+
FJ998012	3	3	3i	3chi	RP1752		Germany	DEU	Europa	RP	Rhineland-Palatine, Johanniskreuz	wb					RKI	5333									3i						1052	5577	6617	1041	FALSE	ic?			TRUE	n	n	n	n	n	d+
HM623777	3	3	3i	3chi	sw11_4bAT		Austria	AUT	Europa			pig	liver	2008				5181		r						3i	3i					x	x	5425	6600	1176	FALSE				TRUE					s	s
HE716853	3	3	3i	3chi	V1008053		Germany	DEU	Europa	Nordrhein-Westfalen	NW	hum	feces	2010	Apr		UReg	125					3i-BB02						242					134	375	242	FALSE				TRUE	d	d					y
KF303493	3	3	3i	3chi	wb104		Germany	DEU	Europa		Lahn-Dill/Wetzlar	wb		2008			JLUG	5596															ORF2.241	5841	6081	241	FALSE				TRUE
KF303495	3	3	3i	3chi	wb118		Germany	DEU	Europa		Limburg	wb		2008			JLUG	5596															ORF2.241	5841	6081	241	FALSE				TRUE
KF303491	3	3	3i	3chi	wb119		Germany	DEU	Europa		Lahn-Dill/Wetzlar	wb		2008			JLUG	5596															ORF2.241	5841	6081	241	FALSE				TRUE
KF303486	3	3	3i	3chi	wb22		Germany	DEU	Europa		Wiesbaden	wb		2008			JLUG	5596															ORF2.241	5841	6081	241	FALSE				TRUE
KF303494	3	3	3i	3chi	wb25		Germany	DEU	Europa		Lahn-Dill/Wetzlar	wb		2008			JLUG	5596															ORF2.241	5841	6081	241	FALSE				TRUE
KF303492	3	3	3i	3chi	wb52		Germany	DEU	Europa		Waldeck-Frankenberg	wb		2008			JLUG	5596															ORF2.241	5841	6081	241	FALSE				TRUE
KF303489	3	3	3i	3chi	wb75		Germany	DEU	Europa		Lahn-Dill/Wetzlar	wb		2008			JLUG	5596															ORF2.241	5841	6081	241	FALSE				TRUE
KF303490	3	3	3i	3chi	wb76		Germany	DEU	Europa		Lahn-Dill/Wetzlar	wb		2008			JLUG	5596															ORF2.241	5841	6081	241	FALSE				TRUE
KF303488	3	3	3i	3chi	wb91		Germany	DEU	Europa		Marburg-Biedenkopf/Lahn	wb		2008			JLUG	5596									3i						241	5841	6081	241	FALSE				TRUE
FJ748515	3	3	3i	3chi	wbGER39		Germany	DEU	Europa	TH	Thuringia	wb					FIRA	6322									3i						148nt	6567	6714	148	FALSE				TRUE						d
FJ748516	3	3	3i	3chi	wbGER77		Germany	DEU	Europa	TH	Thuringia	wb					FIRA	6322									3i						148nt	6567	6714	148	FALSE				TRUE						d
FJ748530	3	3	3i	3chi	wbGER77		Germany	DEU	Europa	TH	Thuringia	wb					FIRA	115					3i						x					124	396	273	FALSE				FALSE	d	d					y
JQ807481	3	3	3i	3chi	WS05-09		Germany	DEU	Europa	MV,Ovp	Mecklenburg-Vorpommern, Ostvorpommern, Bugewitz	wb	liver	2009			FLI	2094		r				3i						531				2103	2723	621	FALSE	3i?	´+Jos	y	TRUE			sd+
JQ807482	3	3	3i	3chi	WS05-09		Germany	DEU	Europa	MV,Ovp	Mecklenburg-Vorpommern, Ostvorpommern, Bugewitz	wb	liver	2009			FLI	93		r			3i						1860					102	1961	1860	FALSE		´+Jos	y	FALSE	sd+	sd+					y
JQ807483	3	3	3i	3chi	WS05-09		Germany	DEU	Europa	MV,Ovp	Mecklenburg-Vorpommern, Ostvorpommern, Bugewitz	wb	liver	2009			FLI	4607		r						3i						892		4847	5746	900	FALSE	class by PRF1	´+Jos	y	FALSE				s	sd+
JQ807484	3	3	3i	3chi	WS21-10		Germany	DEU	Europa	MV,Sfh	Mecklenburg-Vorpommern, Steffenshagen	wb	liver	2010			FLI	2094						3i						439				2103	2541	439	FALSE			y	TRUE	n	n	d+	n	n	n
JQ807485	3	3	3i	3chi	WS21-10		Germany	DEU	Europa	MV,Sfh	Mecklenburg-Vorpommern, Steffenshagen	wb	liver	2010			FLI	5180								3i						x		5424	5648	225	FALSE			y	FALSE	n	n	n	n	d	n
AF264009	3	3	3l	3chi	Ar1		Argentina	ARG	America			hum						80			3i		3i?						371					89	459	371	FALSE				TRUE	L	L					y
AF264010	3	3	3l	3chi	Ar2		Argentina	ARG	America			hum						80			3i		3i?						371					89	459	371	FALSE				TRUE	L	L					y
AF264012	3	3	3l	3chi	Ar2		Argentina	ARG	America			hum						6322			3i						3i						148nt	6567	6714	148	FALSE				FALSE						nL?
JF490048	3	3	3l	3chi	E1Arg42.15		Argentina	ARG	America			hum						112					3i?						x					121	375	255	FALSE				TRUE
EF491206	3	3	3l	3chi	EF491206		Brazil	BRA	America			pig	feces	2003				5336		r							3l						1763	5580	7342	1763	FALSE	A new subtype – 3L ??			TRUE						s
JX880200	3	3	3l	3chi	He_Uy10		Uruguay	URY	America			hum						5504		r							3l						768	5749	6516	768	FALSE				TRUE						s
JX880206	3	3	3l	3chi	He_Uy10		Uruguay	URY	America			hum		2010				2051						3hl?						567				2060	2626	567	FALSE	3h?			FALSE	n	n	n	n	n	n
JX880215	3	3	3l	3chi	He_Uy10		Uruguay	URY	America			hum		2010				125											x					134	343	210	FALSE				FALSE	n
JX880201	3	3	3l	3chi	He_Uy11		Uruguay	URY	America			hum						5504		r							3l						768	5749	6516	768	FALSE				TRUE						s
JX880207	3	3	3l	3chi	He_Uy11		Uruguay	URY	America			hum		2010				2051						3hl?						571				2060	2630	571	FALSE	3h?			FALSE	n	n	n	n	n	n
JX880216	3	3	3l	3chi	He_Uy11		Uruguay	URY	America			hum		2010				125											x					134	343	210	FALSE				FALSE	n
JX880220	3	3	3l	3chi	He_Uy12		Uruguay	URY	America			hum		2010				125											x					134	343	210	FALSE				TRUE	n
KC189822	3	3	3l	3chi	He_Uy12		Uruguay	URY	America			hum		2010				5416		r							3l						3l	5660	6504	845	FALSE	3L ??			FALSE						s
JX880217	3	3	3l	3chi	He_Uy13		Uruguay	URY	America			hum		2010				125											x					134	342	209	FALSE				TRUE	n
JX880202	3	3	3l	3chi	He_Uy14		Uruguay	URY	America			hum						5504		r							3l						768	5749	6516	768	FALSE				TRUE						s
JX880218	3	3	3l	3chi	He_Uy14		Uruguay	URY	America			hum		2010				125											x					134	343	210	FALSE				FALSE	n
JX880203	3	3	3l	3chi	He_Uy15		Uruguay	URY	America			hum						5504		r							3l						768	5749	6516	768	FALSE				TRUE						s
JX880208	3	3	3l	3chi	He_Uy15		Uruguay	URY	America			hum		2010				2051						3hl?						572				2060	2631	572	FALSE	3h?			FALSE	n	n	n	n	n	n
JX880219	3	3	3l	3chi	He_Uy15		Uruguay	URY	America			hum		2010				125											x					134	343	210	FALSE				FALSE	n
JX880197	3	3	3l	3chi	He_Uy3		Uruguay	URY	America			hum		2010				5504		r							3l						768	5749	6516	768	FALSE				TRUE						s
JX880204	3	3	3l	3chi	He_Uy3		Uruguay	URY	America			hum		2010				2051						3hl?						570				2060	2629	570	FALSE	3h?			FALSE	n	n	n	n	n	n
JX880211	3	3	3l	3chi	He_Uy3		Uruguay	URY	America			hum		2010				125											x					134	343	210	FALSE				FALSE	n
KF679999	3	3	3l	3chi	He_Uy3		Uruguay	URY	America			hum		2010				4285							3l?						297			4507	4806	300	FALSE				FALSE	n	n	n	n	n	n
JX880198	3	3	3l	3chi	He_Uy4		Uruguay	URY	America			hum		2010				5504		r							3l						768	5749	6516	768	FALSE				TRUE						s
JX880205	3	3	3l	3chi	He_Uy4		Uruguay	URY	America			hum		2010				2051						3hl?						571				2060	2630	571	FALSE	3h?			FALSE	n	n	n	n	n	n
JX880212	3	3	3l	3chi	He_Uy4		Uruguay	URY	America			hum		2010				125											x					134	343	210	FALSE				FALSE	n
JX880213	3	3	3l	3chi	He_Uy4		Uruguay	URY	America			hum		2010				125											x					134	343	210	FALSE				FALSE	n
KF680000	3	3	3l	3chi	He_Uy4		Uruguay	URY	America			hum		2010				4285							3l?						297			4507	4806	300	FALSE				FALSE	n	n	n	n	n	n
JX880199	3	3	3l	3chi	He_Uy7		Uruguay	URY	America			hum						5504		r							3l						768	5749	6516	768	FALSE				TRUE						s
JX880209	3	3	3l	3chi	He_Uy7		Uruguay	URY	America			hum		2010				2051						3hl?						572				2060	2631	572	FALSE	3h?			FALSE	n	n	n	n	n	n
JX880196	3	3	3l	3chi	He_Uy8		Uruguay	URY	America			hum		2010				5504		r							3l						768	5749	6516	768	FALSE				TRUE						s
JX880210	3	3	3l	3chi	He_Uy8		Uruguay	URY	America			hum		2010				2051						3hl?						572				2060	2631	572	FALSE	3h?			FALSE	n	n	n	n	n	n
JX880214	3	3	3l	3chi	He_Uy8		Uruguay	URY	America			hum		2010				125											x					134	343	210	FALSE				FALSE	n
AY258006	3	3	3l	3chi	swAr		Argentina	ARG	America			pig						80			3i		3i?						x					89	375	287	FALSE				TRUE	L	L					y
AY286304	3	3	3l	3chi	swAr		Argentina	ARG	America			pig						6322			3i						3i						148nt	6567	6714	148	FALSE				FALSE						nL?
DQ315755	3	3	3e	3feg	18004		Spain	ESP	Europa			pig						6055									3e						.	6300	6467	168	FALSE				TRUE						n
JQ863409	3	3	3e	3feg	3993_1		Germany	DEU	Europa	NRW		hum	plasma	2011			UBMC	121					3e						242					130	375	246	FALSE				TRUE	d	d
GU299817	3	3	3e	3feg	CZhHEV107-09		Czech	CZE	Europa			hum						125					3e						x					134	375	242	FALSE				TRUE							y-
GU299815	3	3	3e	3feg	CZhHEV197-09		Czech	CZE	Europa			hum						125					3e						x					134	375	242	FALSE				TRUE							y-
JQ953665	3	3	3e	3feg	FR-SHEV3e		France	FRA	Europa			pig	bile	2006				2		r		3e	3e	3e	3e	3e	3e	CG	x+	x	x	x	x	10	7492	7483	TRUE				TRUE	sCL	sCL	sCL	sCL	sCL	sCL	y
AF110389	3	3	3e	3feg	G2		Greece	GRC	Europa			hum						80			3e		3e						371					89	459	371	FALSE				TRUE	L	L					y
AF110392	3	3	3e	3feg	G2		Greece	GRC	Europa			hum						6322			3e						3e						148nt	6567	6714	148	FALSE				FALSE						n
AB248520	3	3	3e	3feg	HE-JA04-1911		Japan	JPN	Asia	Mie	Mie	hum		2004				3	7280	r		3e	3e	3e	3e	3e	3e	CG	x	x	x	x	x	11	7519	7509	TRUE				TRUE	sCL	sCL	sCL	sCL	sCL	sCL	y
AB385845	3	3	3e	3feg	HEV/HU/NL/2005-6223		Netherlands	NLD	Europa			hum		2005				6322	148								3e						148nt	6567	6714	148	FALSE				TRUE						n
AB385850	3	3	3e	3feg	HEV/HU/NL/2006-0297		Netherlands	NLD	Europa			hum		2006				6322	148								3e						148nt	6567	6714	148	FALSE				TRUE						n
EF372540	3	3	3e	3feg	HEV/SW/NL/2005-1013		Netherlands	NLD	Europa			pig		2005				125					3e						x					134	375	242	FALSE				TRUE
EU526625	3	3	3e	3feg	HEV/SW/NL/2005-1013		Netherlands	NLD	Europa			pig						6322									3e						148nt	6567	6714	148	FALSE				FALSE						n
EU526626	3	3	3e	3feg	HEV/WATER/NL/2005-033		Netherlands	NLD	Europa			water						6322									3e						148nt	6567	6714	148	FALSE				TRUE						n
KF513605	3	3	3e	3feg	HEV_EW10		UK	GBR	Europa			hum	serum	2004				6017	280								3e						280	6262	6541	280	FALSE				TRUE						n
KF513595	3	3	3e	3feg	HEV_EW100		UK	GBR	Europa			hum	serum	2006				6017	280								3e						280	6262	6541	280	FALSE				TRUE						n
KF513596	3	3	3e	3feg	HEV_EW101		UK	GBR	Europa			hum	serum	2006				6017	280								3e						280	6262	6541	280	FALSE				TRUE						n
KF513597	3	3	3e	3feg	HEV_EW102		UK	GBR	Europa			hum	serum	2006				6017	280								3e						280	6262	6541	280	FALSE				TRUE						n
KF513598	3	3	3e	3feg	HEV_EW103		UK	GBR	Europa			hum	serum	2006				6017	280								3e						280	6262	6541	280	FALSE				TRUE						n
EU684324	no						UK	GBR	Europa			pig						#N/A																		1	FALSE				#N/A	n	n	n	n	n	n
EU684325	no						UK	GBR	Europa									#N/A																		1	FALSE				#N/A	n	n	n	n	n	n
EU684326	no						UK	GBR	Europa			pig						#N/A																		1	FALSE				#N/A	n	n	n	n	n	n
EU684327	no						UK	GBR	Europa									#N/A																		1	FALSE				#N/A	n	n	n	n	n	n
EU684328	no						UK	GBR	Europa			pig						#N/A																		1	FALSE				#N/A	n	n	n	n	n	n
EU684329	no						UK	GBR	Europa			pig						#N/A																		1	FALSE				#N/A	n	n	n	n	n	n
KF513599	3	3	3e	3feg	HEV_EW104		UK	GBR	Europa			hum	serum	2006				6017	280								3e						280	6262	6541	280	FALSE				TRUE						n
KF513600	3	3	3e	3feg	HEV_EW105		UK	GBR	Europa			hum	serum	2006				6017	280								3e						280	6262	6541	280	FALSE				TRUE						n
KF513602	3	3	3e	3feg	HEV_EW107		UK	GBR	Europa			hum	serum	2006				6017	280								3e						280	6262	6541	280	FALSE				TRUE						n
KF513603	3	3	3e	3feg	HEV_EW108		UK	GBR	Europa			hum	serum	2006				6017	280								3e						280	6262	6541	280	FALSE				TRUE						n
KF513604	3	3	3e	3feg	HEV_EW109		UK	GBR	Europa			hum	serum	2006				6017	280								3e						280	6262	6541	280	FALSE				TRUE						n
KF513616	3	3	3e	3feg	HEV_EW11		UK	GBR	Europa			hum	serum	2004				6017	280								3e						280	6262	6541	280	FALSE				TRUE						n
KF513606	3	3	3e	3feg	HEV_EW110		UK	GBR	Europa			hum	serum	2006				6017	280								3e						280	6262	6541	280	FALSE				TRUE						n
KF513607	3	3	3e	3feg	HEV_EW111		UK	GBR	Europa			hum	serum	2006				6017	280								3e						280	6262	6541	280	FALSE				TRUE						n
KF513610	3	3	3e	3feg	HEV_EW114		UK	GBR	Europa			hum	serum	2006				6017	280								3e						280	6262	6541	280	FALSE				TRUE						n
KF513611	3	3	3e	3feg	HEV_EW115		UK	GBR	Europa			hum	serum	2006				6017	275								3e						280	6262	6536	275	FALSE				TRUE						n
KF513612	3	3	3e	3feg	HEV_EW116		UK	GBR	Europa			hum	serum	2006				6017	280								3e						280	6262	6541	280	FALSE				TRUE						n
KF513613	3	3	3e	3feg	HEV_EW117		UK	GBR	Europa			hum	serum	2006				6017	280								3e						280	6262	6541	280	FALSE				TRUE						n
KF513615	3	3	3e	3feg	HEV_EW119		UK	GBR	Europa			hum	serum	2006				6017	280								3e						280	6262	6541	280	FALSE				TRUE						n
KF513627	3	3	3e	3feg	HEV_EW12		UK	GBR	Europa			hum	serum	2004				6017	280								3e						280	6262	6541	280	FALSE				TRUE						n
KF513617	3	3	3e	3feg	HEV_EW120		UK	GBR	Europa			hum	serum	2006				6017	280								3e						280	6262	6541	280	FALSE				TRUE						n
KF513618	3	3	3e	3feg	HEV_EW121		UK	GBR	Europa			hum	serum	2006				6017	280								3e						280	6262	6541	280	FALSE				TRUE						n
KF513619	3	3	3e	3feg	HEV_EW122		UK	GBR	Europa			hum	serum	2006				6017	280								3e						280	6262	6541	280	FALSE				TRUE						n
KF513620	3	3	3e	3feg	HEV_EW123		UK	GBR	Europa			hum	serum	2006				6017	280								3e						280	6262	6541	280	FALSE				TRUE						n
KF513621	3	3	3e	3feg	HEV_EW124		UK	GBR	Europa			hum	serum	2006				6017	280								3e						280	6262	6541	280	FALSE				TRUE						n
KF513622	3	3	3e	3feg	HEV_EW125		UK	GBR	Europa			hum	serum	2006				6017	280								3e						280	6262	6541	280	FALSE				TRUE						n
KF513623	3	3	3e	3feg	HEV_EW126		UK	GBR	Europa			hum	serum	2006				6017	280								3e						280	6262	6541	280	FALSE				TRUE						n
KF513624	3	3	3e	3feg	HEV_EW127		UK	GBR	Europa			hum	serum	2006				6017	280								3e						280	6262	6541	280	FALSE				TRUE						n
KF513625	3	3	3e	3feg	HEV_EW128		UK	GBR	Europa			hum	serum	2006				6017	280								3eg						280	6262	6541	280	FALSE				TRUE						n
KF513626	3	3	3e	3feg	HEV_EW129		UK	GBR	Europa			hum	serum	2007				6017	280								3e						280	6262	6541	280	FALSE				TRUE						n
KF513638	3	3	3e	3feg	HEV_EW13		UK	GBR	Europa			hum	serum	2004				6017	280								3e						280	6262	6541	280	FALSE				TRUE						n
KF513630	3	3	3e	3feg	HEV_EW132		UK	GBR	Europa			hum	serum	2007				6017	280								3e						280	6262	6541	280	FALSE				TRUE						n
KF513632	3	3	3e	3feg	HEV_EW134		UK	GBR	Europa			hum	serum	2007				6017	280								3e						280	6262	6541	280	FALSE				TRUE						n
EU849133	no	4	4	4			South Korea	KOR	Asia									#N/A																		1	FALSE				#N/A	n	n	n	n	n	n
KF513633	3	3	3e	3feg	HEV_EW135		UK	GBR	Europa			hum	serum	2007				6017	280								3e						280	6262	6541	280	FALSE				TRUE						n
KF513634	3	3	3e	3feg	HEV_EW136		UK	GBR	Europa			hum	serum	2007				6017	280								3e						280	6262	6541	280	FALSE				TRUE						n
KF513635	3	3	3e	3feg	HEV_EW137		UK	GBR	Europa			hum	serum	2006				6017	280								3e						280	6262	6541	280	FALSE				TRUE						n
KF513639	3	3	3e	3feg	HEV_EW140		UK	GBR	Europa			hum	serum	2007				6017	280								3e						280	6262	6541	280	FALSE				TRUE						n
KF513640	3	3	3e	3feg	HEV_EW141		UK	GBR	Europa			hum	serum	2007				6017	280								3e						280	6262	6541	280	FALSE				TRUE						n
KF513641	3	3	3e	3feg	HEV_EW142		UK	GBR	Europa			hum	serum	2007				6017	280								3e						280	6262	6541	280	FALSE				TRUE						n
KF513642	3	3	3e	3feg	HEV_EW143		UK	GBR	Europa			hum	serum	2007				6017	280								3e						280	6262	6541	280	FALSE				TRUE						n
KF513643	3	3	3e	3feg	HEV_EW144		UK	GBR	Europa			hum	serum	2007				6017	280								3e						280	6262	6541	280	FALSE				TRUE						n
KF513644	3	3	3e	3feg	HEV_EW145		UK	GBR	Europa			hum	serum	2007				6017	280								3e						280	6262	6541	280	FALSE				TRUE						n
KF513646	3	3	3e	3feg	HEV_EW147		UK	GBR	Europa			hum	serum	2006				6017	280								3e						280	6262	6541	280	FALSE				TRUE						n
KF513647	3	3	3e	3feg	HEV_EW148		UK	GBR	Europa			hum	serum	2006				6017	280								3e						280	6262	6541	280	FALSE				TRUE						n
KF513659	3	3	3e	3feg	HEV_EW15		UK	GBR	Europa			hum	serum	2004				6017	280								3e						280	6262	6541	280	FALSE				TRUE						n
KF513649	3	3	3e	3feg	HEV_EW150		UK	GBR	Europa			hum	serum	2006				6017	280								3e						280	6262	6541	280	FALSE				TRUE						n
KF513650	3	3	3e	3feg	HEV_EW151		UK	GBR	Europa			hum	serum	2007				6017	280								3e						280	6262	6541	280	FALSE				TRUE						n
KF513651	3	3	3e	3feg	HEV_EW152		UK	GBR	Europa			hum	serum	2006				6017	280								3e						280	6262	6541	280	FALSE				TRUE						n
KF513652	3	3	3e	3feg	HEV_EW153		UK	GBR	Europa			hum	serum	2006				6017	280								3e						280	6262	6541	280	FALSE				TRUE						n
KF513653	3	3	3e	3feg	HEV_EW154		UK	GBR	Europa			hum	serum	2006				6017	280								3e						280	6262	6541	280	FALSE				TRUE						n
KF513654	3	3	3e	3feg	HEV_EW155		UK	GBR	Europa			hum	serum	2006				6017	280								3eg						280	6262	6541	280	FALSE				TRUE						n
KF513655	3	3	3e	3feg	HEV_EW156		UK	GBR	Europa			hum	serum	2006				6017	280								3eg						280	6262	6541	280	FALSE				TRUE						n
KF513656	3	3	3e	3feg	HEV_EW157		UK	GBR	Europa			hum	serum	2007				6017	280								3e						280	6262	6541	280	FALSE				TRUE						n
KF513657	3	3	3e	3feg	HEV_EW158		UK	GBR	Europa			hum	serum	2007				6017	280								3e						280	6262	6541	280	FALSE				TRUE						n
KF513658	3	3	3e	3feg	HEV_EW159		UK	GBR	Europa			hum	serum	2007				6017	280								3e						280	6262	6541	280	FALSE				TRUE						n
KF513670	3	3	3e	3feg	HEV_EW16		UK	GBR	Europa			hum	serum	2004				6017	280								3e						280	6262	6541	280	FALSE				TRUE						n
KF513660	3	3	3e	3feg	HEV_EW160		UK	GBR	Europa			hum	serum	2007				6017	280								3e						280	6262	6541	280	FALSE				TRUE						n
FJ373295	no	4	4	4			China	CHN	Asia									#N/A																		1	FALSE				#N/A	n	n	n	n	n	n
KF513661	3	3	3e	3feg	HEV_EW161		UK	GBR	Europa			hum	serum	2006				6017	280								3e						280	6262	6541	280	FALSE				TRUE						n
KF513662	3	3	3e	3feg	HEV_EW162		UK	GBR	Europa			hum	serum	2006				6017	280								3eg						280	6262	6541	280	FALSE				TRUE						n
KF513664	3	3	3e	3feg	HEV_EW164		UK	GBR	Europa			hum	serum	2006				6017	280								3eg						280	6262	6541	280	FALSE				TRUE						n
KF513665	3	3	3e	3feg	HEV_EW165		UK	GBR	Europa			hum	serum	2007				6017	280								3e						280	6262	6541	280	FALSE				TRUE						n
KF513666	3	3	3e	3feg	HEV_EW166		UK	GBR	Europa			hum	serum	2006				6017	280								3e						280	6262	6541	280	FALSE				TRUE						n
KF513667	3	3	3e	3feg	HEV_EW167		UK	GBR	Europa			hum	serum	2006				6017	280								3e						280	6262	6541	280	FALSE				TRUE						n
KF513671	3	3	3e	3feg	HEV_EW170		UK	GBR	Europa			hum	serum	2006				6017	280								3eg						280	6262	6541	280	FALSE				TRUE						n
KF513672	3	3	3e	3feg	HEV_EW171		UK	GBR	Europa			hum	serum	2006				6017	280								3e						280	6262	6541	280	FALSE				TRUE						n
KF513673	3	3	3e	3feg	HEV_EW172		UK	GBR	Europa			hum	serum	2006				6017	280								3e						280	6262	6541	280	FALSE				TRUE						n
FJ641980	no	4	4	4			China	CHN	Asia									#N/A																		1	FALSE				#N/A	n	n	n	n	n	n
KF513674	3	3	3e	3feg	HEV_EW173		UK	GBR	Europa			hum	serum	2006				6017	280								3e						280	6262	6541	280	FALSE				TRUE						n
KF513675	3	3	3e	3feg	HEV_EW174		UK	GBR	Europa			hum	serum	2006				6017	280								3e						280	6262	6541	280	FALSE				TRUE						n
KF513676	3	3	3e	3feg	HEV_EW175		UK	GBR	Europa			hum	serum	2007				6017	280								3e						280	6262	6541	280	FALSE				TRUE						n
KF513677	3	3	3e	3feg	HEV_EW176		UK	GBR	Europa			hum	serum	2006				6017	280								3e						280	6262	6541	280	FALSE				TRUE						n
KF513678	3	3	3e	3feg	HEV_EW177		UK	GBR	Europa			hum	serum	2006				6017	237								3e						280	6262	6498	237	FALSE				TRUE						n
KF513679	3	3	3e	3feg	HEV_EW178		UK	GBR	Europa			hum	serum	2006				6017	280								3e						280	6262	6541	280	FALSE				TRUE						n
KF513680	3	3	3e	3feg	HEV_EW179		UK	GBR	Europa			hum	serum	2008				6017	280								3e						280	6262	6541	280	FALSE				TRUE						n
KF513692	3	3	3e	3feg	HEV_EW18		UK	GBR	Europa			hum	serum	2004				6017	280								3e						280	6262	6541	280	FALSE				TRUE						n
KF513682	3	3	3e	3feg	HEV_EW180		UK	GBR	Europa			hum	serum	2006				6017	280								3e						280	6262	6541	280	FALSE				TRUE						n
KF513683	3	3	3e	3feg	HEV_EW181		UK	GBR	Europa			hum	serum	2006				6017	280								3eg						280	6262	6541	280	FALSE				TRUE						n
KF513684	3	3	3e	3feg	HEV_EW182		UK	GBR	Europa			hum	serum	2008				6017	280								3e						280	6262	6541	280	FALSE				TRUE						n
KF513685	3	3	3e	3feg	HEV_EW183		UK	GBR	Europa			hum	serum	2008				6017	280								3eg						280	6262	6541	280	FALSE				TRUE						n
KF513686	3	3	3e	3feg	HEV_EW184		UK	GBR	Europa			hum	serum	2008				6017	280								3eg						280	6262	6541	280	FALSE				TRUE						n
KF513687	3	3	3e	3feg	HEV_EW185		UK	GBR	Europa			hum	serum	2008				6017	280								3e						280	6262	6541	280	FALSE				TRUE						n
KF513688	3	3	3e	3feg	HEV_EW186		UK	GBR	Europa			hum	serum	2008				6017	280								3e						280	6262	6541	280	FALSE				TRUE						n
KF513702	3	3	3e	3feg	HEV_EW19		UK	GBR	Europa			hum	serum	2005				6017	280								3e						280	6262	6541	280	FALSE				TRUE						n
KF513695	3	3	3e	3feg	HEV_EW193		UK	GBR	Europa			hum	serum	2009				6017	280								3eg						280	6262	6541	280	FALSE				TRUE						n
KF513696	3	3	3e	3feg	HEV_EW194		UK	GBR	Europa			hum	serum	2009				6017	280								3e						280	6262	6541	280	FALSE				TRUE						n
KF513699	3	3	3e	3feg	HEV_EW197		UK	GBR	Europa			hum	serum	2009				6017	280								3eg						280	6262	6541	280	FALSE				TRUE						n
KF513700	3	3	3e	3feg	HEV_EW198		UK	GBR	Europa			hum	serum	2009				6017	271								3e						280	6262	6532	271	FALSE				TRUE						n
KF513714	3	3	3e	3feg	HEV_EW20		UK	GBR	Europa			hum	serum	2005				6017	280								3e						280	6262	6541	280	FALSE				TRUE						n
FJ763142	no	4			KNIH-hHEV4		South Korea	KOR	Asia			hum						#N/A				CG														1	FALSE				TRUE	n	n	n	n	n	n
KF513705	3	3	3e	3feg	HEV_EW201		UK	GBR	Europa			hum	serum	2009				6017	279								3e						280	6262	6540	279	FALSE				TRUE						n
KF513706	3	3	3e	3feg	HEV_EW202		UK	GBR	Europa			hum	serum	2009				6017	280								3e						280	6262	6541	280	FALSE				TRUE						n
KF513708	3	3	3e	3feg	HEV_EW204		UK	GBR	Europa			hum	serum	2009				6017	280								3eg						280	6262	6541	280	FALSE				TRUE						n
KF513713	3	3	3e	3feg	HEV_EW209		UK	GBR	Europa			hum	serum	2009				6017	280								3e						280	6262	6541	280	FALSE				TRUE						n
KF513725	3	3	3e	3feg	HEV_EW21		UK	GBR	Europa			hum	serum	2005				6017	280								3e						280	6262	6541	280	FALSE				TRUE						n
KF513715	3	3	3e	3feg	HEV_EW210		UK	GBR	Europa			hum	serum	2009				6017	280								3e						280	6262	6541	280	FALSE				TRUE						n
KF513716	3	3	3e	3feg	HEV_EW211		UK	GBR	Europa			hum	serum	2009				6017	280								3e						280	6262	6541	280	FALSE				TRUE						n
KF513717	3	3	3e	3feg	HEV_EW212		UK	GBR	Europa			hum	serum	2009				6017	280								3e						280	6262	6541	280	FALSE				TRUE						n
KF513721	3	3	3e	3feg	HEV_EW216		UK	GBR	Europa			hum	serum	2009				6017	276								3e						280	6262	6537	276	FALSE				TRUE						n
KF513722	3	3	3e	3feg	HEV_EW217		UK	GBR	Europa			hum	serum	2009				6017	275								3e						280	6262	6536	275	FALSE				TRUE						n
KF513723	3	3	3e	3feg	HEV_EW218		UK	GBR	Europa			hum	serum	2009				6017	277								3e						280	6262	6538	277	FALSE				TRUE						n
KF513724	3	3	3e	3feg	HEV_EW219		UK	GBR	Europa			hum	serum	2009				6017	280								3e						280	6262	6541	280	FALSE				TRUE						n
KF513736	3	3	3e	3feg	HEV_EW22		UK	GBR	Europa			hum	serum	2005				6017	280								3e						280	6262	6541	280	FALSE				TRUE						n
KF513727	3	3	3e	3feg	HEV_EW221		UK	GBR	Europa			hum	serum	2009				6017	280								3e						280	6262	6541	280	FALSE				TRUE						n
KF513733	3	3	3e	3feg	HEV_EW227		UK	GBR	Europa			hum	serum	2010				6017	276								3e						280	6262	6567	306	FALSE				TRUE						n
FM872317	no						Germany	DEU	Europa			gallus						#N/A																		1	FALSE				#N/A	n	n	n	n	n	n
FM872327	no						Germany	DEU	Europa			gallus						#N/A																		1	FALSE				#N/A	n	n	n	n	n	n
FN557169	no						Germany	DEU	Europa			gallus						#N/A																		1	FALSE				#N/A	n	n	n	n	n	n
FN869554	no						UK	GBR	Europa									#N/A																		1	FALSE				#N/A	n	n	n	n	n	n
FN869555	no						UK	GBR	Europa									#N/A																		1	FALSE				#N/A	n	n	n	n	n	n
FN869556	no						UK	GBR	Europa									#N/A																		1	FALSE				#N/A	n	n	n	n	n	n
KF513735	3	3	3e	3feg	HEV_EW229		UK	GBR	Europa			hum	serum	2010				6017	280								3e						280	6262	6541	280	FALSE				TRUE						n
KF513747	3	3	3e	3feg	HEV_EW23		UK	GBR	Europa			hum	serum	2005				6017	280								3eg						280	6262	6541	280	FALSE				TRUE						n
KF513738	3	3	3e	3feg	HEV_EW231		UK	GBR	Europa			hum	serum	2010				6017	280								3e						280	6262	6541	280	FALSE				TRUE						n
KF513739	3	3	3e	3feg	HEV_EW232		UK	GBR	Europa			hum	serum	2010				6017	249								3e						280	6262	6510	249	FALSE				TRUE						n
KF513741	3	3	3e	3feg	HEV_EW234		UK	GBR	Europa			hum	serum	2010				6017	280								3e						280	6262	6541	280	FALSE				TRUE						n
KF513742	3	3	3e	3feg	HEV_EW235		UK	GBR	Europa			hum	serum	2010				6017	280								3e						280	6262	6541	280	FALSE				TRUE						n
KF513743	3	3	3e	3feg	HEV_EW236		UK	GBR	Europa			hum	serum	2010				6017	280								3e						280	6262	6541	280	FALSE				TRUE						n
KF513744	3	3	3e	3feg	HEV_EW237		UK	GBR	Europa			hum	serum	2010				6017	275								3e						280	6262	6536	275	FALSE				TRUE						n
KF513745	3	3	3e	3feg	HEV_EW238		UK	GBR	Europa			hum	serum	2010				6017	278								3e						280	6262	6539	278	FALSE				TRUE						n
KF513758	3	3	3e	3feg	HEV_EW24		UK	GBR	Europa			hum	serum	2005				6017	280								3e						280	6262	6541	280	FALSE				TRUE						n
KF513748	3	3	3e	3feg	HEV_EW240		UK	GBR	Europa			hum	serum	2010				6017	273								3e						280	6262	6534	273	FALSE				TRUE						n
KF513749	3	3	3e	3feg	HEV_EW241		UK	GBR	Europa			hum	serum	2010				6017	280								3e						280	6262	6541	280	FALSE				TRUE						n
KF513751	3	3	3e	3feg	HEV_EW243		UK	GBR	Europa			hum	serum	2010				6017	280								3e						280	6262	6541	280	FALSE				TRUE						n
KF513754	3	3	3e	3feg	HEV_EW246		UK	GBR	Europa			hum	serum	2010				6017	280								3e						280	6262	6541	280	FALSE				TRUE						n
KF513769	3	3	3e	3feg	HEV_EW25		UK	GBR	Europa			hum	serum	2005				6017	280								3e						280	6262	6541	280	FALSE				TRUE						n
KF513760	3	3	3e	3feg	HEV_EW251		UK	GBR	Europa			hum	serum	2010				6017	272								3e						280	6262	6533	272	FALSE				TRUE						n
KF513764	3	3	3e	3feg	HEV_EW255		UK	GBR	Europa			hum	serum	2010				6017	280								3e						280	6262	6541	280	FALSE				TRUE						n
KF513767	3	3	3e	3feg	HEV_EW258		UK	GBR	Europa			hum	serum	2010				6017	267								3ef						280	6262	6528	267	FALSE				TRUE						n
KF513768	3	3	3e	3feg	HEV_EW259		UK	GBR	Europa			hum	serum	2010				6017	280								3eg						280	6262	6541	280	FALSE				TRUE						n
KF513780	3	3	3e	3feg	HEV_EW26		UK	GBR	Europa			hum	serum	2005				6017	280								3e						280	6262	6541	280	FALSE				TRUE						n
KF513772	3	3	3e	3feg	HEV_EW262		UK	GBR	Europa			hum	serum	2010				6017	280								3e						280	6262	6541	280	FALSE				TRUE						n
KF513778	3	3	3e	3feg	HEV_EW268		UK	GBR	Europa			hum	serum	2010				6017	280								3e						280	6262	6541	280	FALSE				TRUE						n
KF513779	3	3	3e	3feg	HEV_EW269		UK	GBR	Europa			hum	serum	2010				6017	280								3e						280	6262	6541	280	FALSE				TRUE						n
KF513791	3	3	3e	3feg	HEV_EW27		UK	GBR	Europa			hum	serum	2005				6017	280								3e						280	6262	6541	280	FALSE				TRUE						n
KF513781	3	3	3e	3feg	HEV_EW270		UK	GBR	Europa			hum	serum	2010				6017	280								3e						280	6262	6541	280	FALSE				TRUE						n
KF513785	3	3	3e	3feg	HEV_EW274		UK	GBR	Europa			hum	serum	2011				6017	280								3e						280	6262	6541	280	FALSE				TRUE						n
KF513786	3	3	3e	3feg	HEV_EW275		UK	GBR	Europa			hum	serum	2011				6017	280								3e						280	6262	6541	280	FALSE				TRUE						n
KF513789	3	3	3e	3feg	HEV_EW278		UK	GBR	Europa			hum	serum	2011				6017	280								3e						280	6262	6541	280	FALSE				TRUE						n
KF513790	3	3	3e	3feg	HEV_EW279		UK	GBR	Europa			hum	serum	2011				6032	240								3e						280	6277	6516	240	FALSE				TRUE						n
KF513802	3	3	3e	3feg	HEV_EW28		UK	GBR	Europa			hum	serum	2005				6017	280								3eg						280	6262	6541	280	FALSE				TRUE						n
KF513793	3	3	3e	3feg	HEV_EW281		UK	GBR	Europa			hum	serum	2011				6017	280								3e						280	6262	6541	280	FALSE				TRUE						n
KF513794	3	3	3e	3feg	HEV_EW282		UK	GBR	Europa			hum	serum	2011				6017	280								3e						280	6262	6541	280	FALSE				TRUE						n
GQ504009	no						Germany					rat					FIRA	#N/A																		1	FALSE				#N/A	n	n	n	n	n	n
GQ504010	no						Germany					rat					FIRA	#N/A																		1	FALSE				#N/A	n	n	n	n	n	n
GQ913689	no						UK	GBR	Europa									#N/A																		1	FALSE				#N/A	n	n	n	n	n	n
KF513795	3	3	3e	3feg	HEV_EW283		UK	GBR	Europa			hum	serum	2011				6017	280								3e						280	6262	6541	280	FALSE				TRUE						n
GU119960	no	4	4a	4	CHN-XJ-SW33		China	CHN	Asia			pig		2009	Nov			#N/A										CG	x	x	x	x	x			1	FALSE				TRUE	n	n	n	n	n	n
GU119961	no	4	4a	4	CHN-XJ-SW13		China	CHN	Asia			pig		2009	Nov			#N/A										CG	x	x	x	x	x			1	FALSE				TRUE	n	n	n	n	n	n
KF513813	3	3	3e	3feg	HEV_EW29		UK	GBR	Europa			hum	serum	2005				6017	280								3eg						280	6262	6541	280	FALSE				TRUE						n
GU206559	no	4			bjsw1		China	CHN	Asia			pig	feces	2008	Feb			#N/A										CG	x	x	x	x	x			1	FALSE				TRUE	n	n	n	n	n	n
KF513804	3	3	3e	3feg	HEV_EW291		UK	GBR	Europa			hum	serum	2011				6017	280								3e						280	6262	6541	280	FALSE				TRUE						n
KF513806	3	3	3e	3feg	HEV_EW293		UK	GBR	Europa			hum	serum	2011				6017	280								3e						280	6262	6541	280	FALSE				TRUE						n
KF513808	3	3	3e	3feg	HEV_EW295		UK	GBR	Europa			hum	serum	2011				6017	280								3e						280	6262	6541	280	FALSE				TRUE						n
KF513810	3	3	3e	3feg	HEV_EW297		UK	GBR	Europa			hum	serum	2011				6017	280								3e						280	6262	6541	280	FALSE				TRUE						n
KF513925	3	3	3e	3feg	HEV_EW3		UK	GBR	Europa			hum	serum	2002				6017	280								3e						280	6262	6541	280	FALSE				TRUE						n
KF513825	3	3	3e	3feg	HEV_EW30		UK	GBR	Europa			hum	serum	2005				6017	280								3e						280	6262	6541	280	FALSE				TRUE						n
GU345042	no	C1	C1	C1	R63							rat						#N/A				C1						CG	x	x	x	x	x			1	FALSE				TRUE	C	C	C	C	C	C
GU345043	no											rat						#N/A										CG	x	x	x	x	x			1	FALSE				#N/A	n	n	n	n	n	n
GU361892	no	4			hb-3		China	CHN	Asia			cells		2008	May			#N/A										CG	x	x	x	x	x			1	FALSE				TRUE	n	n	n	n	n	n
KF513815	3	3	3e	3feg	HEV_EW300		UK	GBR	Europa			hum	serum	2011				6017	280								3e						280	6262	6541	280	FALSE				TRUE						n
KF513836	3	3	3e	3feg	HEV_EW31		UK	GBR	Europa			hum	serum	2005				6017	280								3e						280	6262	6541	280	FALSE				TRUE						n
KF513832	3	3	3e	3feg	HEV_EW316		UK	GBR	Europa			hum	serum	2011				6017	280								3e						280	6262	6541	280	FALSE				TRUE						n
KF513834	3	3	3e	3feg	HEV_EW318		UK	GBR	Europa			hum	serum	2011				6017	280								3e						280	6262	6541	280	FALSE				TRUE						n
KF513835	3	3	3e	3feg	HEV_EW319		UK	GBR	Europa			hum	serum	2010				6017	280								3e						280	6262	6541	280	FALSE				TRUE						n
GU954430	no						China	CHN	Asia			chicken						#N/A																		1	FALSE				#N/A	n	n	n	n	n	n
KF513847	3	3	3e	3feg	HEV_EW32		UK	GBR	Europa			hum	serum	2005				6017	280								3eg						280	6262	6541	280	FALSE				TRUE						n
KF513843	3	3	3e	3feg	HEV_EW326		UK	GBR	Europa			hum	serum	2011				6017	280								3e						280	6262	6541	280	FALSE				TRUE						n
KF513858	3	3	3e	3feg	HEV_EW33		UK	GBR	Europa			hum	serum	2005				6017	280								3eg						280	6262	6541	280	FALSE				TRUE						n
KF513849	3	3	3e	3feg	HEV_EW331		UK	GBR	Europa			hum	serum	2011				6017	280								3e						280	6262	6541	280	FALSE				TRUE						n
KF513857	3	3	3e	3feg	HEV_EW339		UK	GBR	Europa			hum	serum	2011				6017	280								3e						280	6262	6541	280	FALSE				TRUE						n
KF513869	3	3	3e	3feg	HEV_EW34		UK	GBR	Europa			hum	serum	2005				6017	280								3e						280	6262	6541	280	FALSE				TRUE						n
HE716854	no	3	3	3	V1008053		Germany	DEU	Europa	Nordrhein-Westfalen	NW	hum	feces	2010	Apr		UReg	#N/A																		1	FALSE				FALSE	n	n	n	n	n	n
KF513861	3	3	3e	3feg	HEV_EW342		UK	GBR	Europa			hum	serum	2011				6017	280								3e						280	6262	6541	280	FALSE				TRUE						n
KF513862	3	3	3e	3feg	HEV_EW343		UK	GBR	Europa			hum	serum	2011				6017	280								3e						280	6262	6541	280	FALSE				TRUE						n
KF513863	3	3	3e	3feg	HEV_EW344		UK	GBR	Europa			hum	serum	2011				6017	280								3e						280	6262	6541	280	FALSE				TRUE						n
KF513866	3	3	3e	3feg	HEV_EW347		UK	GBR	Europa			hum	serum	2011				6017	280								3e						280	6262	6541	280	FALSE				TRUE						n
KF513880	3	3	3e	3feg	HEV_EW35		UK	GBR	Europa			hum	serum	2005				6017	280								3e						280	6262	6541	280	FALSE				TRUE						n
HE797858	F	3	3i	3chi	WS08-009		Germany	DEU	Europa	BW,SIG	Baden-Wuerttemberg, Sigmaringen	wb	serum	2008			FLI	6295									3i						187nt	6540	6708	169	FALSE	168		y	TRUE	n	n	n	n	n	d
HE797859	F	3	3c	3chi	WS08-012		Germany	DEU	Europa	BW,SIG	Baden-Wuerttemberg, Sigmaringen	wb	serum	2008			FLI	6277									3c						187nt	6522	6708	187	FALSE			y	TRUE	n	n	n	n	n	d
HE797860	F	3	3i	3chi	WS08-020		Germany	DEU	Europa	BW,SIG	Baden-Wuerttemberg, Sigmaringen	wb	serum	2008			FLI	6277									3i						187nt	6522	6708	187	FALSE			y	TRUE	n	n	n	n	n	d
HE797861	F	3	3i	3chi	WS08-031		Germany	DEU	Europa	BW,SIG	Baden-Wuerttemberg, Sigmaringen	wb	serum	2008			FLI	6277									3i						187nt	6522	6708	187	FALSE			y	TRUE	n	n	n	n	n	d
HE797862	F	3	3e	3feg	WS08-047		Germany	DEU	Europa	BW,RV	Baden-Wuerttemberg, Ravensburg	wb	serum	2008			FLI	6277									3e						187nt	6522	6708	187	FALSE			y	TRUE	n	n	n	n	n	d
HE797863	F	3	3e	3feg	WS08-047		Germany	DEU	Europa	BW,RV	Baden-Wuerttemberg, Ravensburg	wb	serum	2008			FLI	5180								3e?						x		5424	5588	165	FALSE			y	FALSE	n	n	n	n	d	n
HE797864	F	3	3i	3chi	WS09-318		Germany	DEU	Europa	BW,EM	Baden-Wuerttemberg, Emmendingen, Teningen	wb	serum	2009			FLI	6277									3i						187nt	6522	6685	164	FALSE	p173		y	TRUE	n	n	n	n	n	d
KF513870	3	3	3e	3feg	HEV_EW350		UK	GBR	Europa			hum	serum	2011				6017	280								3e						280	6262	6541	280	FALSE				TRUE						n
KF513871	3	3	3e	3feg	HEV_EW351		UK	GBR	Europa			hum	serum	2011				6017	280								3e						280	6262	6541	280	FALSE				TRUE						n
HI577563	no											patent						#N/A				CG														1	FALSE				#N/A	n	n	n	n	n	n
KF513872	3	3	3e	3feg	HEV_EW352		UK	GBR	Europa			hum	serum	2011				6017	280								3e						280	6262	6541	280	FALSE				TRUE						n
KF513873	3	3	3e	3feg	HEV_EW353		UK	GBR	Europa			hum	serum	2011				6017	280								3e						280	6262	6541	280	FALSE				TRUE						n
HM152568	no	4			bisw5		China	CHN	Asia			pig	feces	2008	Feb			#N/A				CG														1	FALSE				TRUE	n	n	n	n	n	n
HM439284	no	4			EChZ20		China	CHN	Asia			hum	serum	2008				#N/A				CG														1	FALSE				TRUE	n	n	n	n	n	n
KF513874	3	3	3e	3feg	HEV_EW354		UK	GBR	Europa			hum	serum	2012				6017	280								3e						280	6262	6541	280	FALSE				TRUE						n
KF513877	3	3	3e	3feg	HEV_EW357		UK	GBR	Europa			hum	serum	2011				6017	280								3e						280	6262	6541	280	FALSE				TRUE						n
KF513878	3	3	3e	3feg	HEV_EW358		UK	GBR	Europa			hum	serum	2011				6017	280								3e						280	6262	6541	280	FALSE				TRUE						n
KF513891	3	3	3e	3feg	HEV_EW36		UK	GBR	Europa			hum	serum	2005				6017	280								3e						280	6262	6541	280	FALSE				TRUE						n
KF513881	3	3	3e	3feg	HEV_EW360		UK	GBR	Europa			hum	serum	2012				6017	280								3e						280	6262	6541	280	FALSE				TRUE						n
KF513882	3	3	3e	3feg	HEV_EW361		UK	GBR	Europa			hum	serum	2011				6017	280								3e						280	6262	6541	280	FALSE				TRUE						n
KF513887	3	3	3e	3feg	HEV_EW366		UK	GBR	Europa			hum	serum	2012				6017	280								3e						280	6262	6541	280	FALSE				TRUE						n
KF513889	3	3	3e	3feg	HEV_EW368		UK	GBR	Europa			hum	serum	2012				6017	280								3e						280	6262	6541	280	FALSE				TRUE						n
KF513890	3	3	3e	3feg	HEV_EW369		UK	GBR	Europa			hum	serum	2012				6017	280								3e						280	6262	6541	280	FALSE				TRUE						n
KF513902	3	3	3e	3feg	HEV_EW37		UK	GBR	Europa			hum	serum	2005				6017	280								3e						280	6262	6541	280	FALSE				TRUE						n
KF513894	3	3	3e	3feg	HEV_EW372		UK	GBR	Europa			hum	serum	2012				6017	280								3e						280	6262	6541	280	FALSE				TRUE						n
KF513899	3	3	3e	3feg	HEV_EW377		UK	GBR	Europa			hum	serum	2012				6017	280								3e						280	6262	6541	280	FALSE				TRUE						n
HM775425	no				He_Uy2		Uruguay	URY	America			hum		2010				#N/A																		1	FALSE				TRUE	n	n	n	n	n	n
HM775426	no				He_Uy3		Uruguay	URY	America			hum		2010				#N/A																		1	FALSE				FALSE	n	n	n	n	n	n
HM775427	no				He_Uy4		Uruguay	URY	America			hum		2010				#N/A																		1	FALSE				FALSE	n	n	n	n	n	n
HM775428	no				He_Uy6		Uruguay	URY	America			hum		2010				#N/A																		1	FALSE				TRUE	n	n	n	n	n	n
HM775429	no				He_Uy1		Uruguay	URY	America			hum		2010				#N/A																		1	FALSE				TRUE	n	n	n	n	n	n
KF513901	3	3	3e	3feg	HEV_EW379		UK	GBR	Europa			hum	serum	2012				6017	280								3e						280	6262	6541	280	FALSE				TRUE						n
HQ389544	no	3			Kernow-C1		USA	USA	America			cells		2010				#N/A				CG														1	FALSE				TRUE	n	n	n	n	n	n
KF513913	3	3	3e	3feg	HEV_EW38		UK	GBR	Europa			hum	serum	2005				6017	280								3eg						280	6262	6541	280	FALSE				TRUE						n
KF513905	3	3	3e	3feg	HEV_EW382		UK	GBR	Europa			hum	serum	2012				6017	280								3e						280	6262	6541	280	FALSE				TRUE						n
KF513908	3	3	3e	3feg	HEV_EW385		UK	GBR	Europa			hum	serum	2012				6017	280								3eg						280	6262	6541	280	FALSE				TRUE						n
KF513911	3	3	3e	3feg	HEV_EW388		UK	GBR	Europa			hum	serum	2012				6017	280								3e						280	6262	6541	280	FALSE				TRUE						n
KF513924	3	3	3e	3feg	HEV_EW39		UK	GBR	Europa			hum	serum	2005				6017	280								3e						280	6262	6541	280	FALSE				TRUE						n
KF513916	3	3	3e	3feg	HEV_EW392		UK	GBR	Europa			hum	serum	2012				6017	280								3eg						280	6262	6541	280	FALSE				TRUE						n
KF514036	3	3	3e	3feg	HEV_EW4		UK	GBR	Europa			hum	serum	2003				6017	280								3e						280	6262	6541	280	FALSE				TRUE						n
KF513936	3	3	3e	3feg	HEV_EW40		UK	GBR	Europa			hum	serum	2005				6017	280								3e						280	6262	6541	280	FALSE				TRUE						n
HQ634346	no	4					Taiwan	CHN	Asia	TWN	TWN	cells						#N/A										CG	x	x	x	x	x			1	FALSE				#N/A	n	n	n	n	n	n
KF513928	3	3	3e	3feg	HEV_EW402		UK	GBR	Europa			hum	serum	2012				6017	280								3e						280	6262	6541	280	FALSE				TRUE						n
KF513947	3	3	3e	3feg	HEV_EW41		UK	GBR	Europa			hum	serum	2005				6017	280								3e						280	6262	6541	280	FALSE				TRUE						n
KF513940	3	3	3e	3feg	HEV_EW413		UK	GBR	Europa			hum	serum	2012				6017	280								3e						280	6262	6541	280	FALSE				TRUE						n
KF513944	3	3	3e	3feg	HEV_EW417		UK	GBR	Europa			hum	serum	2012				6017	280								3e						280	6262	6541	280	FALSE				TRUE						n
KF513958	3	3	3e	3feg	HEV_EW42		UK	GBR	Europa			hum	serum	2005				6017	280								3e						280	6262	6541	280	FALSE				TRUE						n
KF513950	3	3	3e	3feg	HEV_EW422		UK	GBR	Europa			hum	serum	2012				6017	280								3e						280	6262	6541	280	FALSE				TRUE						n
KF513951	3	3	3e	3feg	HEV_EW423		UK	GBR	Europa			hum	serum	2012				6017	280								3e						280	6262	6541	280	FALSE				TRUE						n
HQ702553	no				He_Uy9		Uruguay	URY	America			hum		2010				#N/A																		1	FALSE				TRUE	n	n	n	n	n	n
HQ702554	no				He_Uy11		Uruguay	URY	America			hum		2010				#N/A																		1	FALSE				FALSE	n	n	n	n	n	n
HQ709170	no	3			Kernow-C1		USA	USA	America			cells		2010				#N/A										CG	x	x	x	x	x			1	FALSE				FALSE	n	n	n	n	n	n
HQ724531	no				He_Uy7		Uruguay	URY	America			hum		2010				#N/A																		1	FALSE				FALSE	n	n	n	n	n	n
HQ724532	no				He_Uy10		Uruguay	URY	America			hum		2010				#N/A																		1	FALSE				FALSE	n	n	n	n	n	n
HQ731075	no						USA	USA	America			trout						#N/A																		1	FALSE				#N/A	n	n	n	n	n	n
KF513955	3	3	3e	3feg	HEV_EW427		UK	GBR	Europa			hum	serum	2012				6017	280								3e						280	6262	6541	280	FALSE				TRUE						n
KF513964	3	3	3e	3feg	HEV_EW435		UK	GBR	Europa			hum	serum	2012				6017	280								3e						280	6262	6541	280	FALSE				TRUE						n
KF513967	3	3	3e	3feg	HEV_EW438		UK	GBR	Europa			hum	serum	2012				6017	280								3e						280	6262	6541	280	FALSE				TRUE						n
KF513980	3	3	3e	3feg	HEV_EW44		UK	GBR	Europa			hum	serum	2005				6017	280								3e						280	6262	6541	280	FALSE				TRUE						n
KF513977	3	3	3e	3feg	HEV_EW447		UK	GBR	Europa			hum	serum	2012				6017	280								3e						280	6262	6541	280	FALSE				TRUE						n
KF513979	3	3	3e	3feg	HEV_EW449		UK	GBR	Europa			hum	serum	2012				6017	280								3e						280	6262	6541	280	FALSE				TRUE						n
HV187732	no											patent						#N/A																		1	FALSE				#N/A	n	n	n	n	n	n
HV187733	no											patent						#N/A																		1	FALSE				#N/A	n	n	n	n	n	n
HV187734	no											patent						#N/A																		1	FALSE				#N/A	n	n	n	n	n	n
HV187735	no											patent						#N/A																		1	FALSE				#N/A	n	n	n	n	n	n
HV188351	no											patent						#N/A																		1	FALSE				#N/A	n	n	n	n	n	n
HV188352	no											patent						#N/A																		1	FALSE				#N/A	n	n	n	n	n	n
HV188353	no											patent						#N/A																		1	FALSE				#N/A	n	n	n	n	n	n
HV188354	no											patent						#N/A																		1	FALSE				#N/A	n	n	n	n	n	n
HV188359	no											patent						#N/A																		1	FALSE				#N/A	n	n	n	n	n	n
HV188360	no											patent						#N/A																		1	FALSE				#N/A	n	n	n	n	n	n
HV539325	no											patent						#N/A																		1	FALSE				#N/A	n	n	n	n	n	n
HV539326	no											patent						#N/A																		1	FALSE				#N/A	n	n	n	n	n	n
HV775940	no											patent						#N/A																		1	FALSE				#N/A	n	n	n	n	n	n
HW532736	no											patent						#N/A										CG	x	x	x	x	x			1	FALSE				#N/A	n	n	n	n	n	n
HW532737	no											patent						#N/A										CG	x	x	x	x	x			1	FALSE				#N/A	n	n	n	n	n	n
JA070676	no											patent						#N/A																		1	FALSE				#N/A	n	n	n	n	n	n
JA070677	no											patent						#N/A																		1	FALSE				#N/A	n	n	n	n	n	n
JA378816	no											patent						#N/A																		1	FALSE				#N/A	n	n	n	n	n	n
JA378817	no											patent						#N/A																		1	FALSE				#N/A	n	n	n	n	n	n
JC087002	no											patent						#N/A																		1	FALSE				#N/A	n	n	n	n	n	n
JC087006	no	3										patent						#N/A																		1	FALSE				#N/A	n	n	n	n	n	n
KF513991	3	3	3e	3feg	HEV_EW45		UK	GBR	Europa			hum	serum	2005				6017	280								3e						280	6262	6541	280	FALSE				TRUE						n
KF513983	3	3	3e	3feg	HEV_EW452		UK	GBR	Europa			hum	serum	2012				6017	280								3e						280	6262	6541	280	FALSE				TRUE						n
KF514002	3	3	3e	3feg	HEV_EW46		UK	GBR	Europa			hum	serum	2005				6017	280								3eg						280	6262	6541	280	FALSE				TRUE						n
KF514013	3	3	3e	3feg	HEV_EW47		UK	GBR	Europa			hum	serum	2005				6017	280								3e						280	6262	6541	280	FALSE				TRUE						n
KF514009	3	3	3e	3feg	HEV_EW476		UK	GBR	Europa			hum	serum	2012				6017	280								3e						280	6262	6541	280	FALSE				TRUE						n
KF514011	3	3	3e	3feg	HEV_EW478		UK	GBR	Europa			hum	serum	2012				6017	280								3e						280	6262	6541	280	FALSE				TRUE						n
KF514012	3	3	3e	3feg	HEV_EW479		UK	GBR	Europa			hum	serum	2012				6017	280								3eg						280	6262	6541	280	FALSE				TRUE						n
JF443717	no	1	1	1	IND-HEV-AVH1-1991		India	IND	Asia			hum	feces					#N/A				CG														1	FALSE				TRUE	n	n	n	n	n	n
JF443718	no	1	1	1	IND-HEV-AVH2-1998		India	IND	Asia			hum	feces					#N/A				CG														1	FALSE				TRUE	n	n	n	n	n	n
JF443719	no	1	1	1	IND-HEV-AVH3-2000		India	IND	Asia			hum	feces					#N/A				CG														1	FALSE				TRUE	n	n	n	n	n	n
JF443720	no	1	1	1	IND-HEV-AVH4-2006		India	IND	Asia			hum	serum					#N/A				CG														1	FALSE				TRUE	n	n	n	n	n	n
JF443721	no	1	1	1	IND-HEV-AVH4-2006		India	IND	Asia			hum						#N/A				CG														1	FALSE				FALSE	n	n	n	n	n	n
JF443722	no	1	1	1	IND-HEV-FHF1-2003		India	IND	Asia			hum	feces					#N/A				CG														1	FALSE				TRUE	n	n	n	n	n	n
JF443723	no	1	1	1	IND-HEV-FHF2-2004		India	IND	Asia			hum	serum					#N/A				CG														1	FALSE				TRUE	n	n	n	n	n	n
JF443724	no	1	1	1	IND-HEV-FHF3-2005		India	IND	Asia			hum	serum					#N/A				CG														1	FALSE				TRUE	n	n	n	n	n	n
JF443725	no	1	1	1	IND-HEV-FHF4-2006		India	IND	Asia			hum	feces					#N/A				CG														1	FALSE				TRUE	n	n	n	n	n	n
JF443726	no	1	1	1	IND-HEV-FHF5-2007		India	IND	Asia			hum	feces					#N/A				CG														1	FALSE				TRUE	n	n	n	n	n	n
KF514024	3	3	3e	3feg	HEV_EW48		UK	GBR	Europa			hum	serum	2005				6017	280								3e						280	6262	6541	280	FALSE				TRUE						n
KF514017	3	3	3e	3feg	HEV_EW483		UK	GBR	Europa			hum	serum	2012				6020	252								3e						280	6265	6516	252	FALSE				TRUE						n
KF514018	3	3	3e	3feg	HEV_EW484		UK	GBR	Europa			hum	serum	2012				6020	252								3e						280	6265	6516	252	FALSE				TRUE						n
JF516246	no						USA	USA	America			rat						#N/A																		1	FALSE				#N/A	n	n	n	n	n	n
KF514019	3	3	3e	3feg	HEV_EW485		UK	GBR	Europa			hum	serum	2012				6017	280								3eg						280	6262	6541	280	FALSE				TRUE						n
KF514020	3	3	3e	3feg	HEV_EW486		UK	GBR	Europa			hum	serum	2012				6017	280								3e						280	6262	6541	280	FALSE				TRUE						n
KF514023	3	3	3e	3feg	HEV_EW489		UK	GBR	Europa			hum	serum	2012				6017	280								3e						280	6262	6541	280	FALSE				TRUE						n
KF514035	3	3	3e	3feg	HEV_EW49		UK	GBR	Europa			hum	serum	2005				6017	280								3e						280	6262	6541	280	FALSE				TRUE						n
KF514026	3	3	3e	3feg	HEV_EW491		UK	GBR	Europa			hum	serum	2012				6017	280								3e						280	6262	6541	280	FALSE				TRUE						n
KF514031	3	3	3e	3feg	HEV_EW496		UK	GBR	Europa			hum	serum	2012				6017	280								3e						280	6262	6541	280	FALSE				TRUE						n
KF514056	3	3	3e	3feg	HEV_EW5		UK	GBR	Europa			hum	serum	2003				6017	280								3e						280	6262	6541	280	FALSE				TRUE						n
JF915746	no	4	4	4	SAAS-FX17		China	CHN	Asia									#N/A				CG														1	FALSE				TRUE	n	n	n	n	n	n
KF514046	3	3	3e	3feg	HEV_EW50		UK	GBR	Europa			hum	serum	2005				6017	280								3e						280	6262	6541	280	FALSE				TRUE						n
KF514038	3	3	3e	3feg	HEV_EW501		UK	GBR	Europa			hum	serum	2012				6017	280								3eg						280	6262	6541	280	FALSE				TRUE						n
KF514040	3	3	3e	3feg	HEV_EW503		UK	GBR	Europa			hum	serum	2012				6017	280								3eg						280	6262	6541	280	FALSE				TRUE						n
KF514041	3	3	3e	3feg	HEV_EW504		UK	GBR	Europa			hum	serum	2012				6017	280								3e						280	6262	6541	280	FALSE				TRUE						n
KF514044	3	3	3e	3feg	HEV_EW507		UK	GBR	Europa			hum	serum	2012				6017	280								3e						280	6262	6541	280	FALSE				TRUE						n
KF514047	3	3	3e	3feg	HEV_EW51		UK	GBR	Europa			hum	serum	2005				6017	280								3e						280	6262	6541	280	FALSE				TRUE						n
JN040433	no						Vietnam	VNM	Asia			rat						#N/A																		1	FALSE				#N/A	n	n	n	n	n	n
JN052926	no	4	4	4			China	CHN	Asia									#N/A																		1	FALSE				#N/A	n	n	n	n	n	n
JN167530	no						Germany	DEU	Europa			rat					FIRA	#N/A																		1	FALSE				#N/A	n	n	n	n	n	n
JN167531	no						Germany	DEU	Europa			rat					FIRA	#N/A																		1	FALSE				#N/A	n	n	n	n	n	n
JN167532	no						Germany	DEU	Europa			rat					FIRA	#N/A																		1	FALSE				#N/A	n	n	n	n	n	n
JN167533	no						Germany	DEU	Europa			rat					FIRA	#N/A																		1	FALSE				#N/A	n	n	n	n	n	n
JN167534	no						Germany	DEU	Europa			rat					FIRA	#N/A																		1	FALSE				#N/A	n	n	n	n	n	n
JN167535	no						Germany	DEU	Europa			rat					FIRA	#N/A																		1	FALSE				#N/A	n	n	n	n	n	n
JN167536	no						Germany	DEU	Europa			rat					FIRA	#N/A																		1	FALSE				#N/A	n	n	n	n	n	n
JN167537	no						Germany	DEU	Europa			rat						#N/A				CG														1	FALSE				#N/A	n	n	n	n	n	n
JN167538	no						Germany	DEU	Europa			rat						#N/A				CG														1	FALSE				#N/A	n	n	n	n	n	n
JN257704	no	4	4	4	PP202		Germany	DEU	Europa			hum	plasma				PEI	#N/A																		1	FALSE				TRUE	n	n	n	n	n	n
JN257705	no	4	4	4	PP203		Germany	DEU	Europa			hum	plasma				PEI	#N/A																		1	FALSE				TRUE	n	n	n	n	n	n
JN257706	no	4	4	4	PP217		Germany	DEU	Europa			hum	plasma				PEI	#N/A																		1	FALSE				TRUE	n	n	n	n	n	n
JN257707	no	4	4	4	PP219		Germany	DEU	Europa			hum	plasma				PEI	#N/A																		1	FALSE				TRUE	n	n	n	n	n	n
KF514048	3	3	3e	3feg	HEV_EW52		UK	GBR	Europa			hum	serum	2005				6017	280								3e						280	6262	6541	280	FALSE				TRUE						n
KF514049	3	3	3e	3feg	HEV_EW53		UK	GBR	Europa			hum	serum	2005				6017	280								3e						280	6262	6541	280	FALSE				TRUE						n
KF514050	3	3	3e	3feg	HEV_EW54		UK	GBR	Europa			hum	serum	2006				6017	280								3e						280	6262	6541	280	FALSE				TRUE						n
KF514051	3	3	3e	3feg	HEV_EW55		UK	GBR	Europa			hum	serum	2006				6017	280								3e						280	6262	6541	280	FALSE				TRUE						n
KF514052	3	3	3e	3feg	HEV_EW56		UK	GBR	Europa			hum	serum	2006				6017	280								3e						280	6262	6541	280	FALSE				TRUE						n
KF514053	3	3	3e	3feg	HEV_EW57		UK	GBR	Europa			hum	serum	2005				6017	280								3e						280	6262	6541	280	FALSE				TRUE						n
KF514054	3	3	3e	3feg	HEV_EW58		UK	GBR	Europa			hum	serum	2006				6017	280								3e						280	6262	6541	280	FALSE				TRUE						n
KF514055	3	3	3e	3feg	HEV_EW59		UK	GBR	Europa			hum	serum	2005				6017	280								3e						280	6262	6541	280	FALSE				TRUE						n
KF514067	3	3	3e	3feg	HEV_EW6		UK	GBR	Europa			hum	serum	2000				6017	280								3eg						280	6262	6541	280	FALSE				TRUE						n
KF514057	3	3	3e	3feg	HEV_EW60		UK	GBR	Europa			hum	serum	2006				6017	280								3e						280	6262	6541	280	FALSE				TRUE						n
KF514058	3	3	3e	3feg	HEV_EW61		UK	GBR	Europa			hum	serum	2006				6017	280								3e						280	6262	6541	280	FALSE				TRUE						n
KF514059	3	3	3e	3feg	HEV_EW62		UK	GBR	Europa			hum	serum	2006				6017	280								3e						280	6262	6541	280	FALSE				TRUE						n
KF514060	3	3	3e	3feg	HEV_EW63		UK	GBR	Europa			hum	serum	2006				6017	280								3e						280	6262	6541	280	FALSE				TRUE						n
KF514061	3	3	3e	3feg	HEV_EW64		UK	GBR	Europa			hum	serum	2006				6017	280								3e						280	6262	6541	280	FALSE				TRUE						n
KF514062	3	3	3e	3feg	HEV_EW65		UK	GBR	Europa			hum	serum	2006				6017	280								3e						280	6262	6541	280	FALSE				TRUE						n
KF514063	3	3	3e	3feg	HEV_EW66		UK	GBR	Europa			hum	serum	2006				6017	280								3e						280	6262	6541	280	FALSE				TRUE						n
KF514064	3	3	3e	3feg	HEV_EW67		UK	GBR	Europa			hum	serum	2006				6017	223								3e						280	6262	6484	223	FALSE				TRUE						n
KF514065	3	3	3e	3feg	HEV_EW68		UK	GBR	Europa			hum	serum	2006				6017	280								3e						280	6262	6541	280	FALSE				TRUE						n
KF514066	3	3	3e	3feg	HEV_EW69		UK	GBR	Europa			hum	serum	2006				6017	280								3e						280	6262	6541	280	FALSE				TRUE						n
KF514078	3	3	3e	3feg	HEV_EW7		UK	GBR	Europa			hum	serum	2003				6017	280								3e						280	6262	6541	280	FALSE				TRUE						n
KF514068	3	3	3e	3feg	HEV_EW70		UK	GBR	Europa			hum	serum	2006				6017	280								3e						280	6262	6541	280	FALSE				TRUE						n
JN597006	no				HH-F9		South Korea	KOR	Asia			chicken		2011				#N/A																		1	FALSE				TRUE	n	n	n	n	n	n
KF514069	3	3	3e	3feg	HEV_EW71		UK	GBR	Europa			hum	serum	2005				6017	280								3e						280	6262	6541	280	FALSE				TRUE						n
KF514070	3	3	3e	3feg	HEV_EW72		UK	GBR	Europa			hum	serum	2006				6017	280								3e						280	6262	6541	280	FALSE				TRUE						n
KF514071	3	3	3e	3feg	HEV_EW73		UK	GBR	Europa			hum	serum	2006				6017	280								3e						280	6262	6541	280	FALSE				TRUE						n
KF514072	3	3	3e	3feg	HEV_EW74		UK	GBR	Europa			hum	serum	2006				6017	280								3e						280	6262	6541	280	FALSE				TRUE						n
KF514073	3	3	3e	3feg	HEV_EW75		UK	GBR	Europa			hum	serum	2006				6017	280								3eg						280	6262	6541	280	FALSE				TRUE						n
KF514074	3	3	3e	3feg	HEV_EW76		UK	GBR	Europa			hum	serum	2006				6017	272								3e						280	6262	6533	272	FALSE				TRUE						n
KF514075	3	3	3e	3feg	HEV_EW77		UK	GBR	Europa			hum	serum	2006				6017	280								3eg						280	6262	6541	280	FALSE				TRUE						n
KF514076	3	3	3e	3feg	HEV_EW78		UK	GBR	Europa			hum	serum	2006				6017	280								3e						280	6262	6541	280	FALSE				TRUE						n
KF514077	3	3	3e	3feg	HEV_EW79		UK	GBR	Europa			hum	serum	2006				6017	280								3e						280	6262	6541	280	FALSE				TRUE						n
KF514089	3	3	3e	3feg	HEV_EW8		UK	GBR	Europa			hum	serum	2003				6017	280								3e						280	6262	6541	280	FALSE				TRUE						n
KF514079	3	3	3e	3feg	HEV_EW80		UK	GBR	Europa			hum	serum	2006				6017	280								3e						280	6262	6541	280	FALSE				TRUE						n
KF514080	3	3	3e	3feg	HEV_EW81		UK	GBR	Europa			hum	serum	2006				6017	280								3e						280	6262	6541	280	FALSE				TRUE						n
KF514081	3	3	3e	3feg	HEV_EW82		UK	GBR	Europa			hum	serum	2006				6017	280								3e						280	6262	6541	280	FALSE				TRUE						n
KF514082	3	3	3e	3feg	HEV_EW83		UK	GBR	Europa			hum	serum	2006				6017	280								3eg						280	6262	6541	280	FALSE				TRUE						n
KF514083	3	3	3e	3feg	HEV_EW84		UK	GBR	Europa			hum	serum	2006				6017	280								3e						280	6262	6541	280	FALSE				TRUE						n
KF514084	3	3	3e	3feg	HEV_EW85		UK	GBR	Europa			hum	serum	2006				6017	280								3e						280	6262	6541	280	FALSE				TRUE						n
KF514085	3	3	3e	3feg	HEV_EW86		UK	GBR	Europa			hum	serum	2006				6017	280								3e						280	6262	6541	280	FALSE				TRUE						n
KF514086	3	3	3e	3feg	HEV_EW87		UK	GBR	Europa			hum	serum	2006				6017	280								3eg						280	6262	6541	280	FALSE				TRUE						n
KF514088	3	3	3e	3feg	HEV_EW89		UK	GBR	Europa			hum	serum	2006				6017	280								3e						280	6262	6541	280	FALSE				TRUE						n
KF514100	3	3	3e	3feg	HEV_EW9		UK	GBR	Europa			hum	serum	2004				6017	280								3e						280	6262	6541	280	FALSE				TRUE
KF514090	3	3	3e	3feg	HEV_EW90		UK	GBR	Europa			hum	serum	2006				6017	280								3e						280	6262	6541	280	FALSE				TRUE						n
KF514091	3	3	3e	3feg	HEV_EW91		UK	GBR	Europa			hum	serum	2006				6017	280								3e						280	6262	6541	280	FALSE				TRUE						n
JN997392	no				HU-16773		Hungary	HUN	Europa			gallus						#N/A																		1	FALSE				TRUE	n	n	n	n	n	n
JN998606	no	C2	C2	C1	FRHEV4		Netherlands	NLD	Europa			ferret		2010				#N/A				C2						CG	x	x	x	x	x			1	FALSE				TRUE	n	n	n	n	n	n
JN998607	no						Netherlands	NLD	Europa			ferret		2010				#N/A										CG	x	x	x	x	x			1	FALSE				#N/A	n	n	n	n	n	n
JQ001744	no						Ghana	GHA	Africa			bat						#N/A																		1	FALSE				#N/A	n	n	n	n	n	n
JQ001745	no						Panama	PAN	America			bat		2009				#N/A																		1	FALSE				#N/A	n	n	n	n	n	n
JQ001746	no						Germany	DEU	Europa			bat		2009			UBMC	#N/A																		1	FALSE				#N/A	n	n	n	n	n	n
JQ001747	no						Germany	DEU	Europa			bat		2009			UBMC	#N/A																		1	FALSE				#N/A	n	n	n	n	n	n
JQ001748	no						Germany	DEU	Europa			bat		2008			UBMC	#N/A																		1	FALSE				#N/A	n	n	n	n	n	n
JQ001749	no	D	D	D	BatHEV/BS7/GE/2009		Germany	DEU	Europa			bat		2009			UBMC	#N/A																		1	FALSE				TRUE	C	C	C	C	C	C
JQ013789	no											rabbit						#N/A																		1	FALSE				#N/A	n	n	n	n	n	n
JQ013790	no											rabbit						#N/A																		1	FALSE				#N/A	n	n	n	n	n	n
JQ013791	no						France	FRA	Europa			rabbit		2007				#N/A										CG	x	x	x	x	x			1	FALSE				#N/A	n	n	n	n	n	n
JQ013792	no						France	FRA	Europa			rabbit		2007				#N/A										CG	x	x	x	x	x			1	FALSE				#N/A	n	n	n	n	n	n
JQ013793	no	3	Rab		TLS-18516		France	FRA	Europa			hum		2008				#N/A					Rab					CG	x	x	x	x	x			1	FALSE				TRUE	n	n	n	n	n	n
KF514092	3	3	3e	3feg	HEV_EW92		UK	GBR	Europa			hum	serum	2006				6017	280								3e						280	6262	6541	280	FALSE				TRUE						n
KF514093	3	3	3e	3feg	HEV_EW93		UK	GBR	Europa			hum	serum	2006				6017	280								3e						280	6262	6541	280	FALSE				TRUE						n
KF514094	3	3	3e	3feg	HEV_EW94		UK	GBR	Europa			hum	serum	2006				6017	280								3e						280	6262	6541	280	FALSE				TRUE						n
KF514095	3	3	3e	3feg	HEV_EW95		UK	GBR	Europa			hum	serum	2006				6017	280								3eg						280	6262	6541	280	FALSE				TRUE						n
KF514096	3	3	3e	3feg	HEV_EW96		UK	GBR	Europa			hum	serum	2006				6017	280								3e						280	6262	6541	280	FALSE				TRUE						n
KF514098	3	3	3e	3feg	HEV_EW98		UK	GBR	Europa			hum	serum	2006				6017	280								3e						280	6262	6541	280	FALSE				TRUE						n
KF514099	3	3	3e	3feg	HEV_EW99		UK	GBR	Europa			hum	serum	2006				6017	280								3e						280	6262	6541	280	FALSE				TRUE						n
HM055578	3	3	3e	3feg	HEV072/sw/HUN-05		Hungary	HUN	Europa			pig						55		r		3e	3e	3e	3e	3e	3e	CG	x+	x	x	x	x	64	7519	7456	TRUE				TRUE	sCL	sCL	sCL	sCL	sCL	sCL	y
JQ034520	3	3	3e	3feg	HSD24		Germany	DEU	Europa			hum	plasma	2009			UBMC	4281							3e						297			4503	4803	301	TRUE				TRUE				n
JQ034517	3	3	3e	3feg	HSD35		Germany	DEU	Europa			hum	plasma	2009			UBMC	4281							3e						297			4503	4803	301	TRUE				TRUE				n
JQ034518	3	3	3e	3feg	HSD50		Germany	DEU	Europa			hum	plasma	2009			UBMC	4281							3e						297			4503	4803	301	TRUE				TRUE				n
EU057982	3	3	3e	3feg	HUN-045		Hungary	HUN	Europa			deer						6322									3e						148nt	6567	6714	148	FALSE				TRUE						n
EF530674	3	3	3e	3feg	HUN-072		Hungary	HUN	Europa			pig						6322									3e						148nt	6567	6714	148	FALSE				TRUE						n
EU718650	3	3	3e	3feg	HUN-072		Hungary	HUN	Europa			pig						54					3e						421					63	483	421	FALSE				FALSE
JQ071861	no						Germany	DEU	Europa			bat		2010			UBMC	#N/A																		1	FALSE				#N/A	n	n	n	n	n	n
EU718634	3	3	3e	3feg	HUN-088		Hungary	HUN	Europa			pig						6322									3e						148nt	6567	6714	148	FALSE				TRUE						n
JQ655733	no	4	4	4	MO		China	CHN	Asia			hum						#N/A				CG														1	FALSE				TRUE	n	n	n	n	n	n
JQ655734	no	1	1	1	W2-1		China	CHN	Asia			hum	serum					#N/A				CG														1	FALSE				TRUE	n	n	n	n	n	n
JQ655735	no	4	4	4	W3		China	CHN	Asia			hum						#N/A				CG														1	FALSE				TRUE	n	n	n	n	n	n
JQ655736	no	4	4	4	W2-5		China	CHN	Asia			pig						#N/A				CG														1	FALSE				TRUE	n	n	n	n	n	n
JQ679013	no	3			Kernow-C1		USA	USA	America			cells		2010				#N/A				CG														1	FALSE				FALSE	n	n	n	n	n	n
JQ679014	no	3			Kernow-C1		USA	USA	America			cells		2010				#N/A				CG														1	FALSE				FALSE	n	n	n	n	n	n
JQ679015	no						UK	GBR	Europa									#N/A																		1	FALSE				#N/A	n	n	n	n	n	n
JQ679016	no						UK	GBR	Europa									#N/A																		1	FALSE				#N/A	n	n	n	n	n	n
JQ679017	no						UK	GBR	Europa									#N/A																		1	FALSE				#N/A	n	n	n	n	n	n
JQ679018	no						UK	GBR	Europa									#N/A																		1	FALSE				#N/A	n	n	n	n	n	n
JQ679019	no						UK	GBR	Europa									#N/A																		1	FALSE				#N/A	n	n	n	n	n	n
JQ679020	no						UK	GBR	Europa									#N/A																		1	FALSE				#N/A	n	n	n	n	n	n
JQ679021	no						UK	GBR	Europa									#N/A																		1	FALSE				#N/A	n	n	n	n	n	n
JQ679022	no						UK	GBR	Europa									#N/A																		1	FALSE				#N/A	n	n	n	n	n	n
JQ679023	no						UK	GBR	Europa									#N/A																		1	FALSE				#N/A	n	n	n	n	n	n
JQ679024	no						UK	GBR	Europa									#N/A																		1	FALSE				#N/A	n	n	n	n	n	n
JQ679025	no						UK	GBR	Europa									#N/A																		1	FALSE				#N/A	n	n	n	n	n	n
JQ740781	no	4	4	4	CHN-NJ-H2011		China	CHN	Asia			hum		2009	Jul			#N/A				CG														1	FALSE				TRUE	n	n	n	n	n	n
JQ768461	no						China	CHN	Asia			rabbit						#N/A				CG														1	FALSE				#N/A	n	n	n	n	n	n
EU718642	3	3	3e	3feg	HUN-157		Hungary	HUN	Europa			deer						6322									3e						148nt	6567	6714	148	FALSE				TRUE						n
EU718636	3	3	3e	3feg	HUN-278		Hungary	HUN	Europa			pig						6322									3e						148nt	6567	6714	148	FALSE				TRUE						n
EU718645	3	3	3e	3feg	HUN-279		Hungary	HUN	Europa			pig						6322									3e						148nt	6567	6714	148	FALSE				TRUE						n
EU718630	3	3	3e	3feg	HUN-281		Hungary	HUN	Europa			pig						6322									3e						148nt	6567	6714	148	FALSE				TRUE						n
EU718637	3	3	3e	3feg	HUN-282		Hungary	HUN	Europa			pig						6322									3e						148nt	6567	6714	148	FALSE				TRUE						n
EU718632	3	3	3e	3feg	HUN-283		Hungary	HUN	Europa			pig						6322									3e						148nt	6567	6714	148	FALSE				TRUE						n
EU718643	3	3	3e	3feg	HUN-284		Hungary	HUN	Europa			pig						6322									3e						148nt	6567	6714	148	FALSE				TRUE						n
EU718638	3	3	3e	3feg	HUN-285		Hungary	HUN	Europa			pig						6322									3e						148nt	6567	6714	148	FALSE				TRUE						n
EU718631	3	3	3e	3feg	HUN-288		Hungary	HUN	Europa			pig						6322									3e						148nt	6567	6714	148	FALSE				TRUE						n
EU718639	3	3	3e	3feg	HUN-290		Hungary	HUN	Europa			pig						6322									3e						148nt	6567	6714	148	FALSE				TRUE						n
EF530659	3	3	3e	3feg	HUN-E19		Hungary	HUN	Europa			hum						6322									3e						148nt	6567	6714	148	FALSE				TRUE						n
EF530660	3	3	3e	3feg	HUN-E38		Hungary	HUN	Europa			hum						6322									3e						148nt	6567	6714	148	FALSE				TRUE						n
AY940427	3	3	3e	3feg	Hungary1		Hungary	HUN	Europa			hum						6322									3e						148nt	6567	6714	148	FALSE				TRUE						n
JQ026407	3	3	3e	3feg	Inuyama		Japan	JPN	Asia			monkey		2009	11			25		r		3e	3e	3e	3e	3e	3e	CG	x+	x	x	x	x	33	7596	7564	TRUE				TRUE	sCL	sCL	sCL	sCL	sCL	sCL	y
AB780450	3	3	3e	3feg	JBOAR100-Mie10		Japan	JPN	Asia	Mie	Mie	wb		2010	12	8		62	7111	r		3e	3e	3e	3e	3e	3e	CG	x+	x	x	x	x	71	7348	7278	TRUE				TRUE	sCL	sCL	sCL	sCL	sCL	sCL	y
AB780451	3	3	3e	3feg	JBOAR107-Mie11		Japan	JPN	Asia	Mie	Mie	wb		2011	1	4		34	7139	r		3e	3e	3e	3e	3e	3e	CG	x+	x	x	x	x	43	7348	7306	TRUE				TRUE	sCL	sCL	sCL	sCL	sCL	sCL
AB780452	3	3	3e	3feg	JBOAR111-Mie11		Japan	JPN	Asia	Mie	Mie	wb		2011	1	18		34	7165	r		3e	3e	3e	3e	3e	3e	CG	x+	x	x	x	x	43	7374	7332	TRUE				TRUE	sCL	sCL	sCL	sCL	sCL	sCL
AB780453	3	3	3e	3feg	JBOAR124-Mie11		Japan	JPN	Asia	Mie	Mie	wb		2011	2	12		34	7151	r		3e	3e	3e	3e	3e	3e	CG	x+	x	x	x	x	43	7360	7318	TRUE				TRUE	sCL	sCL	sCL	sCL	sCL	sCL
AB627908	3	3	3e	3feg	JKM-Tok10		Japan	JPN	Asia	Tokio	Tokio	hum		2010	4	22		125	326				3e						x					134	459	326	FALSE				TRUE							y
AB627909	3	3	3e	3feg	JMH-Tok09		Japan	JPN	Asia	Tokio	Tokio	hum		2009	5	28		125	326				3e						x					134	459	326	FALSE				TRUE							y
AB291958	3	3	3e	3feg	JNH-Ehi04L		Japan	JPN	Asia			hum		2004	6	17		43	7168	r		3e	3e	3e	3e	3e	3e	CG	x	x	x	x	x	52	7519	7468	TRUE				TRUE	sCL	sCL	sCL	sCL	sCL	sCL
AF490999	3	3	3e	3feg	N1		France	FRA	Europa	Nancy	Nancy	sewage						6347			3e						3e						..148nt	6592	6739	148	FALSE				TRUE						n
JQ807493	F	3	3i	3chi	WS08-009		Germany	DEU	Europa	BW,SIG	Baden-Wuerttemberg, Sigmaringen	wb	serum	2008			FLI	2160						3i						x				2169	2541	373	FALSE			y	FALSE	n	n	d	n	n	n
JQ807494	F	3	3i	3chi	WS08-009		Germany	DEU	Europa	BW,SIG	Baden-Wuerttemberg, Sigmaringen	wb	serum	2008			FLI	5180								3i						x		5424	5648	225	FALSE			y	FALSE	n	n	n	n	d	n
JQ807495	F	3	3c	3chi	WS08-012		Germany	DEU	Europa	BW,SIG	Baden-Wuerttemberg, Sigmaringen	wb	serum	2008			FLI	2182						3c						x				2191	2505	315	FALSE		WS08-012.HVR_177	y	FALSE	n	n	d	n	n	n
JQ807496	F	3	3c	3chi	WS08-012		Germany	DEU	Europa	BW,SIG	Baden-Wuerttemberg, Sigmaringen	wb	serum	2008			FLI	5180								3i						x		5424	5648	225	FALSE			y	FALSE	n	n	n	n	d	n
JQ807497	F	3	3c	3chi	WS08-012		Germany	DEU	Europa	BW,SIG	Baden-Wuerttemberg, Sigmaringen	wb	serum	2008			FLI	4284							3c						x			4506	4803	298	TRUE			y	FALSE	n	n	n	d	n	n
JQ807498	F	3	3i	3chi	WS08-020		Germany	DEU	Europa	BW,SIG	Baden-Wuerttemberg, Sigmaringen	wb	serum	2008			FLI	4213							3i						x			4435	4735	301	FALSE			y	FALSE	n	n	n	nd	n	n
JQ807499	F	3	3i	3chi	WS08-020		Germany	DEU	Europa	BW,SIG	Baden-Wuerttemberg, Sigmaringen	wb	serum	2008			FLI	2160						3i						x				2169	2505	337	FALSE			y	FALSE	n	n	d	n	n	n
JQ807500	F	3	3i	3chi	WS08-020		Germany	DEU	Europa	BW,SIG	Baden-Wuerttemberg, Sigmaringen	wb	serum	2008			FLI	5180								3i						x		5424	5648	225	FALSE			y	FALSE	n	n	n	n	d	n
JQ807501	F	3	3i	3chi	WS08-031		Germany	DEU	Europa	BW,SIG	Baden-Wuerttemberg, Sigmaringen	wb	serum	2008			FLI	4284							3i						x			4506	4803	298	TRUE			y	FALSE	n	n	n	d	n	n
JQ807502	F	3	3i	3chi	WS08-031		Germany	DEU	Europa	BW,SIG	Baden-Wuerttemberg, Sigmaringen	wb	serum	2008			FLI	2160						3i						x				2169	2505	337	FALSE			y	FALSE	n	n	d	n	n	n
JQ807503	F	3	3i	3chi	WS08-031		Germany	DEU	Europa	BW,SIG	Baden-Wuerttemberg, Sigmaringen	wb	serum	2008			FLI	5180								3i						x		5424	5648	225	FALSE			y	FALSE	n	n	n	n	d	n
JQ807504	F	3	3e	3feg	WS08-047		Germany	DEU	Europa	BW,RV	Baden-Wuerttemberg, Ravensburg	wb	serum	2008			FLI	2160						3e						x				2169	2505	337	FALSE			y	FALSE	n	n	nd?	n	n	n
JQ807505	F	3	3e	3feg	WS08-047		Germany	DEU	Europa	BW,RV	Baden-Wuerttemberg, Ravensburg	wb	serum	2008			FLI	129					3e						x					138	387	250	FALSE			y	FALSE	d-	d-					y
JQ807506	F	3	3i	3chi	WS09-292		Germany	DEU	Europa	BW,RT	Baden-Wuerttemberg, Reutlingen, Pfronstetten	wb	serum	2009			FLI	4176							3i						x			4398	4838	441	TRUE			y	TRUE	n	n	n	d+	n	n
JQ807507	F	3	3a	3jab	WS09-298		Germany	DEU	Europa	BW,OG	Baden-Wuerttemberg, Ortenaukreis, Offenburg	wb	serum	2009			FLI	5180								3a						x		5424	5648	225	FALSE			y	TRUE					d
JQ807508	F	3	3a	3jab	WS09-305		Germany	DEU	Europa	BW,OG	Baden-Wuerttemberg, Ortenaukreis, Willstaett	wb	serum	2009			FLI	5180								3a						x		5424	5648	225	FALSE			y	TRUE					d
JQ807509	F	3	3a	3jab	WS09-306		Germany	DEU	Europa	BW,OG	Baden-Wuerttemberg, Ortenaukreis, Oppenau	wb	serum	2009			FLI	5180								3a						x		5424	5648	225	FALSE			y	TRUE					d
JQ807510	F	3	3a	3jab	WS09-307		Germany	DEU	Europa	BW,OG	Baden-Wuerttemberg, Ortenaukreis, Ettenheim	wb	serum	2009			FLI	5180								3a						x		5424	5648	225	FALSE			y	TRUE					d
JQ807511	F	3	3a	3jab	WS09-317		Germany	DEU	Europa	BW,EM	Baden-Wuerttemberg, Emmendingen, Elzach	wb	serum	2009			FLI	5180								3a						x		5424	5648	225	FALSE			y	TRUE					d
JQ807512	F	3	3i	3chi	WS09-318		Germany	DEU	Europa	BW,EM	Baden-Wuerttemberg, Emmendingen, Teningen	wb	serum	2009			FLI	5180								3i						x		5424	5648	225	FALSE			y	FALSE	n	n	n	n	d	n
JQ807513	F	3	3e	3feg	WS09-371		Germany	DEU	Europa	BW,RV	Baden-Wuerttemberg, Ravensburg, Aichstetten	wb	serum	2009			FLI	2094						3e						x				2103	2541	439	FALSE			y	TRUE	n	n	nd?	n	n	n
JQ807514	F	3	3e	3feg	WS09-371		Germany	DEU	Europa	BW,RV	Baden-Wuerttemberg, Ravensburg, Aichstetten	wb	serum	2009			FLI	61					3e						x					70	387	318	FALSE			y	FALSE	d-	d-
JQ807515	F	3	3e	3feg	WS09-371		Germany	DEU	Europa	BW,RV	Baden-Wuerttemberg, Ravensburg, Aichstetten	wb	serum	2009			FLI	6294									3e						187nt	6539	6792	254	FALSE			y	FALSE	n	n	n	n	n	d
JQ807516	F	3	3e	3feg	WS09-371		Germany	DEU	Europa	BW,RV	Baden-Wuerttemberg, Ravensburg, Aichstetten	wb	serum	2009			FLI	5180								3e						x		5424	5648	225	FALSE			y	FALSE	n	n	n	n	d	n
JQ807517	F	3	3e	3feg	WS09-377		Germany	DEU	Europa	BW,RV	Baden-Wuerttemberg, Ravensburg, Leutkirch	wb	serum	2009			FLI	4284							3e						x			4506	4803	298	TRUE			y	TRUE	n	n	n	d	n	n
JQ807518	F	3	3e	3feg	WS09-377		Germany	DEU	Europa	BW,RV	Baden-Wuerttemberg, Ravensburg, Leutkirch	wb	serum	2009			FLI	2094						3e						x				2103	2542	440	FALSE		WS09.377.HVR+n	y	FALSE	n	n	nd?	n	n	n
JQ807519	F	3	3e	3feg	WS09-377		Germany	DEU	Europa	BW,RV	Baden-Wuerttemberg, Ravensburg, Leutkirch	wb	serum	2009			FLI	61					3e						x					70	387	318	FALSE			y	FALSE	d	d
JQ807520	F	3	3e	3feg	WS09-377		Germany	DEU	Europa	BW,RV	Baden-Wuerttemberg, Ravensburg, Leutkirch	wb	serum	2009			FLI	6277									3e						187nt	6522	6792	271	FALSE			y	FALSE	n	n	n	n	n	d
JQ807521	F	3	3e	3feg	WS09-377		Germany	DEU	Europa	BW,RV	Baden-Wuerttemberg, Ravensburg, Leutkirch	wb	serum	2009			FLI	5180								3e						x		5424	5648	225	FALSE			y	FALSE	n	n	n	n	d	n
JQ807522	F	3	3i	3chi	Riems	WS5.feb07.K	Germany	DEU	Europa	MV,Riems	Mecklenburg-Vorpommern, Riems	wb	feces	2012	Feb	7	FLI	2094						3i						x				2103	2541	439	FALSE			y	TRUE	n	n	d	n	n	n
JQ807523	F	3	3i	3chi	Riems	WS5.feb07.K	Germany	DEU	Europa	MV,Riems	Mecklenburg-Vorpommern, Riems	wb	feces	2012	Feb	7	FLI	129					3i						x					138	387	250	FALSE			y	FALSE	d	d
JQ807524	F	3	3i	3chi	Riems	WS5.feb07.K	Germany	DEU	Europa	MV,Riems	Mecklenburg-Vorpommern, Riems	wb	feces	2012	Feb	7	FLI	4176							3i						x			4398	4839	442	TRUE			y	FALSE	n	n	n	d+	n	n
DQ916144	3	3	3e	3feg	NLSWLiver27		Netherlands	NLD	Europa			pig	liver					6322									3e						148nt	6567	6714	148	FALSE				TRUE						n
DQ445668	3	3	3e	3feg	NZ_Case2		NewZelanda	NZL	Asia			hum						6347									3e						..148nt	6592	6739	148	FALSE				TRUE						n
JN995564	3	3	3e	3feg	Oct3		Germany	DEU	Europa			hum	plasma				PEI	5119								3e						284		5363	5646	284	FALSE				TRUE						n
AF491002	3	3	3e	3feg	Por1		Spain	ESP	Europa		Catalonia	pig						6347			3e						3e						..148nt	6592	6739	148	FALSE				TRUE						n
KF922359	3	3	3e	3feg	rt93100008		France	FRA	Europa			hum	serum	2009				50		r		3e	3e	3e	3e	3e	3e	CG	x+	x	x	x	x	59	7398	7340	TRUE				TRUE	sCL	sCL	sCL	sCL	sCL	sCL	y-
FJ998013	3	3	3e	3feg	SA11		Germany	DEU	Europa	BB,Welzow	Brandenburg/Saxony, Welzow, Proschim	wb					RKI	5333		r							3e						1052	5577	6620	1044	FALSE				TRUE						sd+
FJ998014	3	3	3e	3feg	SA13		Germany	DEU	Europa	BB,Welzow	Brandenburg/Saxony, Welzow, Proschim	wb					RKI	5295		r							3e						1052	5539	6546	1008	FALSE	split 3e, atracted by 3g?			TRUE					n	sd+
FJ998015	3	3	3e	3feg	SA21		Germany	DEU	Europa	BB,Welzow	Brandenburg/Saxony, Welzow, Proschim	wb		2007	12	1	RKI	61		r		3e	3e	3e	3e	3e	3e	CG	x+	x	x	x	x	70	7519	7450	TRUE				TRUE	sCL	sCL	sCL	sCL	sCL	sCL	y
FJ998016	3	3	3e	3feg	SA28		Germany	DEU	Europa	BB,Welzow	Brandenburg/Saxony, Welzow, Proschim	wb					RKI	5333		r							3e						1052	5577	6611	1035	FALSE				TRUE						sd+
FJ998019	3	3	3e	3feg	SA34		Germany	DEU	Europa	BB,Welzow	Brandenburg/Saxony, Welzow, Proschim	wb					RKI	63		r			3e				3e		ORF1-2				ORF2	72	1070	999	FALSE				TRUE	sd+	sd+				sd+
JN415692	3	3	3e	3feg	swine/Ger/01		Germany	DEU	Europa			pig	liver	2009			TiHo	125					3e						x					134	375	242	FALSE				TRUE	d	d					y-
JN415693	3	3	3e	3feg	swine/Ger/03		Germany	DEU	Europa			pig	liver	2009			TiHo	125					3e						x					134	375	242	FALSE				TRUE	d	d
JN415694	3	3	3e	3feg	swine/Ger/05		Germany	DEU	Europa			pig	liver	2009			TiHo	125					3e						x					134	375	242	FALSE				TRUE	d	d
JN415695	3	3	3e	3feg	swine/Ger/06		Germany	DEU	Europa			pig	liver	2009			TiHo	125					3e						x					134	375	242	FALSE				TRUE	d	d					y
JN415696	3	3	3e	3feg	swine/Ger/07		Germany	DEU	Europa			pig	liver	2009			TiHo	125					3e						x					134	375	242	FALSE				TRUE	d	d
JN415699	3	3	3e	3feg	swine/Ger/14		Germany	DEU	Europa			pig	liver	2009			TiHo	125					3e						x					134	375	242	FALSE				TRUE	d	d
JN415700	3	3	3e	3feg	swine/Ger/15		Germany	DEU	Europa			pig	liver	2009			TiHo	125					3e						x					134	375	242	FALSE				TRUE	d	d					y
JQ993308	no	4					China	CHN	Asia									#N/A				CG														1	FALSE				#N/A	n	n	n	n	n	n
JX109834	no				CHN-BJ-R14		China	CHN	Asia			rabbit	feces					#N/A				CG														1	FALSE				TRUE	n	n	n	n	n	n
JN415703	3	3	3e	3feg	swine/Ger/18		Germany	DEU	Europa			pig	liver	2008			TiHo	125					3e						x					134	375	242	FALSE				TRUE	d	d					y
AB248522	3	3	3e	3feg	swJ12-4		Japan	JPN	Asia	Hokkaido	Hokkaido	pig						3	7241	r		3e	3e	3e	3e	3e	3e	CG	x	x	x	x	x	11	7519	7509	TRUE				TRUE	sCL	sCL	sCL	sCL	sCL	sCL	y
AB248521	3	3	3e	3feg	swJ8-5		Japan	JPN	Asia	Hokkaido	Hokkaido	pig						3	7241	r		3e	3e	3e	3e	3e	3e	CG	x	x	x	x	x	11	7519	7509	TRUE				TRUE	sCL	sCL	sCL	sCL	sCL	sCL	y
JX120573	no				Vietnam-105		Vietnam	VNM	Asia	Hanoi	Hanoi	rat						#N/A				CG														1	FALSE				TRUE	n	n	n	n	n	n
JX121233	no				CHN-BJ-R14		China	CHN	Asia			monkey	feces					#N/A				CG														1	FALSE				FALSE	n	n	n	n	n	n
JX270834	no						UK	GBR	Europa									#N/A																		1	FALSE				#N/A	n	n	n	n	n	n
JX270835	no						UK	GBR	Europa									#N/A																		1	FALSE				#N/A	n	n	n	n	n	n
JX270836	no	1	1		HEV104_118J	104	UK	GBR	Europa	Scotland		hum		2012	1			#N/A	227											x						1	FALSE				TRUE	n	n	n	n	n	n
JX270837	no						UK	GBR	Europa									#N/A																		1	FALSE				#N/A	n	n	n	n	n	n
JX270838	no						UK	GBR	Europa									#N/A																		1	FALSE				#N/A	n	n	n	n	n	n
JX270839	no						UK	GBR	Europa									#N/A																		1	FALSE				#N/A	n	n	n	n	n	n
JX270840	no	1	1		HEV104_119J	104	UK	GBR	Europa	Scotland		hum		2012	1			#N/A	227																	1	FALSE				TRUE	n	n	n	n	n	n
JX270841	no						UK	GBR	Europa									#N/A																		1	FALSE				#N/A	n	n	n	n	n	n
JX270842	no						UK	GBR	Europa									#N/A																		1	FALSE				#N/A	n	n	n	n	n	n
JX270843	no						UK	GBR	Europa									#N/A																		1	FALSE				#N/A	n	n	n	n	n	n
JX270844	no						UK	GBR	Europa									#N/A																		1	FALSE				#N/A	n	n	n	n	n	n
JX270845	no						UK	GBR	Europa									#N/A																		1	FALSE				#N/A	n	n	n	n	n	n
JX270846	no						UK	GBR	Europa									#N/A																		1	FALSE				#N/A	n	n	n	n	n	n
JX270847	no						UK	GBR	Europa									#N/A																		1	FALSE				#N/A	n	n	n	n	n	n
JX270848	no						UK	GBR	Europa									#N/A																		1	FALSE				#N/A	n	n	n	n	n	n
JX270849	no						UK	GBR	Europa									#N/A																		1	FALSE				#N/A	n	n	n	n	n	n
JX270850	no	1	1		HEV-104-B6j	104	UK	GBR	Europa	Scotland		hum		2012	1			#N/A	227																	1	FALSE				TRUE	n	n	n	n	n	n
JX270851	no						UK	GBR	Europa									#N/A																		1	FALSE				#N/A	n	n	n	n	n	n
JX270852	no						UK	GBR	Europa									#N/A																		1	FALSE				#N/A	n	n	n	n	n	n
JX270853	no						UK	GBR	Europa									#N/A																		1	FALSE				#N/A	n	n	n	n	n	n
JX270854	no						UK	GBR	Europa									#N/A																		1	FALSE				#N/A	n	n	n	n	n	n
JX270855	no						UK	GBR	Europa									#N/A																		1	FALSE				#N/A	n	n	n	n	n	n
JX270856	no						UK	GBR	Europa									#N/A																		1	FALSE				#N/A	n	n	n	n	n	n
JX270857	no						UK	GBR	Europa									#N/A																		1	FALSE				#N/A	n	n	n	n	n	n
JX270858	no						UK	GBR	Europa									#N/A																		1	FALSE				#N/A	n	n	n	n	n	n
JX270859	no						UK	GBR	Europa									#N/A																		1	FALSE				#N/A	n	n	n	n	n	n
JX270860	no						UK	GBR	Europa									#N/A																		1	FALSE				#N/A	n	n	n	n	n	n
JX270861	no						UK	GBR	Europa									#N/A																		1	FALSE				#N/A	n	n	n	n	n	n
JX270862	no						UK	GBR	Europa									#N/A																		1	FALSE				#N/A	n	n	n	n	n	n
JX270863	no						UK	GBR	Europa									#N/A																		1	FALSE				#N/A	n	n	n	n	n	n
JX270864	no						UK	GBR	Europa									#N/A																		1	FALSE				#N/A	n	n	n	n	n	n
JX270865	no						UK	GBR	Europa									#N/A																		1	FALSE				#N/A	n	n	n	n	n	n
JX270866	no						UK	GBR	Europa									#N/A																		1	FALSE				#N/A	n	n	n	n	n	n
JX270867	no						UK	GBR	Europa									#N/A																		1	FALSE				#N/A	n	n	n	n	n	n
JX270868	no						UK	GBR	Europa									#N/A																		1	FALSE				#N/A	n	n	n	n	n	n
JX270869	no						UK	GBR	Europa									#N/A																		1	FALSE				#N/A	n	n	n	n	n	n
JX270870	no	1	1		HEV-2-B10j	2	UK	GBR	Europa	Scotland		hum		2010	1			#N/A	227																	1	FALSE				TRUE	n	n	n	n	n	n
JX270871	no						UK	GBR	Europa									#N/A																		1	FALSE				#N/A	n	n	n	n	n	n
JX270872	no						UK	GBR	Europa									#N/A																		1	FALSE				#N/A	n	n	n	n	n	n
JX270873	no						UK	GBR	Europa									#N/A																		1	FALSE				#N/A	n	n	n	n	n	n
JX270874	no						UK	GBR	Europa									#N/A																		1	FALSE				#N/A	n	n	n	n	n	n
JX270875	no						UK	GBR	Europa									#N/A																		1	FALSE				#N/A	n	n	n	n	n	n
JX270876	no						UK	GBR	Europa									#N/A																		1	FALSE				#N/A	n	n	n	n	n	n
JX270877	no						UK	GBR	Europa									#N/A																		1	FALSE				#N/A	n	n	n	n	n	n
JX270878	no						UK	GBR	Europa									#N/A																		1	FALSE				#N/A	n	n	n	n	n	n
JX270879	no						UK	GBR	Europa									#N/A																		1	FALSE				#N/A	n	n	n	n	n	n
JX270880	no						UK	GBR	Europa									#N/A																		1	FALSE				#N/A	n	n	n	n	n	n
JX270881	no						UK	GBR	Europa									#N/A																		1	FALSE				#N/A	n	n	n	n	n	n
JX270882	no						UK	GBR	Europa									#N/A																		1	FALSE				#N/A	n	n	n	n	n	n
JX270883	no						UK	GBR	Europa									#N/A																		1	FALSE				#N/A	n	n	n	n	n	n
JX270884	no						UK	GBR	Europa									#N/A																		1	FALSE				#N/A	n	n	n	n	n	n
JX270885	no						UK	GBR	Europa									#N/A																		1	FALSE				#N/A	n	n	n	n	n	n
JX270886	no						UK	GBR	Europa									#N/A																		1	FALSE				#N/A	n	n	n	n	n	n
JX270887	no						UK	GBR	Europa									#N/A																		1	FALSE				#N/A	n	n	n	n	n	n
JX270888	no						UK	GBR	Europa									#N/A																		1	FALSE				#N/A	n	n	n	n	n	n
JX270889	no						UK	GBR	Europa									#N/A																		1	FALSE				#N/A	n	n	n	n	n	n
JX270890	no						UK	GBR	Europa									#N/A																		1	FALSE				#N/A	n	n	n	n	n	n
JX270891	no						UK	GBR	Europa									#N/A																		1	FALSE				#N/A	n	n	n	n	n	n
JX270892	no						UK	GBR	Europa									#N/A																		1	FALSE				#N/A	n	n	n	n	n	n
JX270893	no						UK	GBR	Europa									#N/A																		1	FALSE				#N/A	n	n	n	n	n	n
JX270894	no						UK	GBR	Europa									#N/A																		1	FALSE				#N/A	n	n	n	n	n	n
JX270895	no						UK	GBR	Europa									#N/A																		1	FALSE				#N/A	n	n	n	n	n	n
JX270896	no						UK	GBR	Europa									#N/A																		1	FALSE				#N/A	n	n	n	n	n	n
JX270897	no						UK	GBR	Europa									#N/A																		1	FALSE				#N/A	n	n	n	n	n	n
JX270898	no						UK	GBR	Europa									#N/A																		1	FALSE				#N/A	n	n	n	n	n	n
JX270899	no						UK	GBR	Europa									#N/A																		1	FALSE				#N/A	n	n	n	n	n	n
JX270900	no						UK	GBR	Europa									#N/A																		1	FALSE				#N/A	n	n	n	n	n	n
JX270901	no						UK	GBR	Europa									#N/A																		1	FALSE				#N/A	n	n	n	n	n	n
JX270902	no						UK	GBR	Europa									#N/A																		1	FALSE				#N/A	n	n	n	n	n	n
JX270903	no						UK	GBR	Europa									#N/A																		1	FALSE				#N/A	n	n	n	n	n	n
JX270904	no						UK	GBR	Europa									#N/A																		1	FALSE				#N/A	n	n	n	n	n	n
JX270905	no						UK	GBR	Europa									#N/A																		1	FALSE				#N/A	n	n	n	n	n	n
JX270906	no						UK	GBR	Europa									#N/A																		1	FALSE				#N/A	n	n	n	n	n	n
JX270907	no						UK	GBR	Europa									#N/A																		1	FALSE				#N/A	n	n	n	n	n	n
JX270908	no						UK	GBR	Europa									#N/A																		1	FALSE				#N/A	n	n	n	n	n	n
JX270909	no						UK	GBR	Europa									#N/A																		1	FALSE				#N/A	n	n	n	n	n	n
JX270910	no						UK	GBR	Europa									#N/A																		1	FALSE				#N/A	n	n	n	n	n	n
JX270911	no						UK	GBR	Europa									#N/A																		1	FALSE				#N/A	n	n	n	n	n	n
JX270912	no						UK	GBR	Europa									#N/A																		1	FALSE				#N/A	n	n	n	n	n	n
JX270913	no						UK	GBR	Europa									#N/A																		1	FALSE				#N/A	n	n	n	n	n	n
JX270914	no						UK	GBR	Europa									#N/A																		1	FALSE				#N/A	n	n	n	n	n	n
JX270915	no						UK	GBR	Europa									#N/A																		1	FALSE				#N/A	n	n	n	n	n	n
JX270916	no						UK	GBR	Europa									#N/A																		1	FALSE				#N/A	n	n	n	n	n	n
JX270917	no						UK	GBR	Europa									#N/A																		1	FALSE				#N/A	n	n	n	n	n	n
JX270918	no						UK	GBR	Europa									#N/A																		1	FALSE				#N/A	n	n	n	n	n	n
JX270919	no						UK	GBR	Europa									#N/A																		1	FALSE				#N/A	n	n	n	n	n	n
JX270920	no						UK	GBR	Europa									#N/A																		1	FALSE				#N/A	n	n	n	n	n	n
JX270921	no						UK	GBR	Europa									#N/A																		1	FALSE				#N/A	n	n	n	n	n	n
JX270922	no						UK	GBR	Europa									#N/A																		1	FALSE				#N/A	n	n	n	n	n	n
JX270923	no						UK	GBR	Europa									#N/A																		1	FALSE				#N/A	n	n	n	n	n	n
JX270924	no						UK	GBR	Europa									#N/A																		1	FALSE				#N/A	n	n	n	n	n	n
JX270925	no						UK	GBR	Europa									#N/A																		1	FALSE				#N/A	n	n	n	n	n	n
JX270926	no						UK	GBR	Europa									#N/A																		1	FALSE				#N/A	n	n	n	n	n	n
JX270927	no						UK	GBR	Europa									#N/A																		1	FALSE				#N/A	n	n	n	n	n	n
JX270928	no						UK	GBR	Europa									#N/A																		1	FALSE				#N/A	n	n	n	n	n	n
JX270929	no						UK	GBR	Europa									#N/A																		1	FALSE				#N/A	n	n	n	n	n	n
JX270930	no						UK	GBR	Europa									#N/A																		1	FALSE				#N/A	n	n	n	n	n	n
JX270931	no						UK	GBR	Europa									#N/A																		1	FALSE				#N/A	n	n	n	n	n	n
JX270932	no						UK	GBR	Europa									#N/A																		1	FALSE				#N/A	n	n	n	n	n	n
JX270933	no						UK	GBR	Europa									#N/A																		1	FALSE				#N/A	n	n	n	n	n	n
JX270934	no						UK	GBR	Europa									#N/A																		1	FALSE				#N/A	n	n	n	n	n	n
JX270935	no						UK	GBR	Europa									#N/A																		1	FALSE				#N/A	n	n	n	n	n	n
JX270936	no						UK	GBR	Europa									#N/A																		1	FALSE				#N/A	n	n	n	n	n	n
JX270937	no						UK	GBR	Europa									#N/A																		1	FALSE				#N/A	n	n	n	n	n	n
JX270938	no						UK	GBR	Europa									#N/A																		1	FALSE				#N/A	n	n	n	n	n	n
JX270939	no						UK	GBR	Europa									#N/A																		1	FALSE				#N/A	n	n	n	n	n	n
JX270940	no						UK	GBR	Europa									#N/A																		1	FALSE				#N/A	n	n	n	n	n	n
JX270941	no						UK	GBR	Europa									#N/A																		1	FALSE				#N/A	n	n	n	n	n	n
JX270942	no						UK	GBR	Europa									#N/A																		1	FALSE				#N/A	n	n	n	n	n	n
JX270943	no						UK	GBR	Europa									#N/A																		1	FALSE				#N/A	n	n	n	n	n	n
JX270944	no						UK	GBR	Europa									#N/A																		1	FALSE				#N/A	n	n	n	n	n	n
JX270945	no						UK	GBR	Europa									#N/A																		1	FALSE				#N/A	n	n	n	n	n	n
JX270946	no						UK	GBR	Europa									#N/A																		1	FALSE				#N/A	n	n	n	n	n	n
JX270947	no						UK	GBR	Europa									#N/A																		1	FALSE				#N/A	n	n	n	n	n	n
JX421699	no						UK	GBR	Europa									#N/A																		1	FALSE				#N/A	n	n	n	n	n	n
JX486781	no						UK	GBR	Europa									#N/A																		1	FALSE				#N/A	n	n	n	n	n	n
JX486782	no						UK	GBR	Europa									#N/A																		1	FALSE				#N/A	n	n	n	n	n	n
JX486783	no						UK	GBR	Europa									#N/A																		1	FALSE				#N/A	n	n	n	n	n	n
JX486784	no						UK	GBR	Europa									#N/A																		1	FALSE				#N/A	n	n	n	n	n	n
JX486785	no						UK	GBR	Europa									#N/A																		1	FALSE				#N/A	n	n	n	n	n	n
JX486786	no						UK	GBR	Europa									#N/A																		1	FALSE				#N/A	n	n	n	n	n	n
JX486787	no						UK	GBR	Europa									#N/A																		1	FALSE				#N/A	n	n	n	n	n	n
AB481226	3	3	3e	3feg	swJB-E10		Japan	JPN	Asia			pig						3	7239	r		3e	3e	3e	3e	3e	3e	CG	x	x	x	x	x	11	7519	7509	TRUE				TRUE	sCL	sCL	sCL	sCL	sCL	sCL
EU495143	3	3	3e	3feg	TLS38		France	FRA	Europa			hum						4232							3e						x			4454	4823	370	TRUE				TRUE	n	n	n	?	n	n
EU495186	3	3	3e	3feg	TLS38		France	FRA	Europa			hum						2082						3e						435				2091	2525	435	FALSE				FALSE	n	n		n	n	n
JX516004	no						UK	GBR	Europa									#N/A																		1	FALSE				#N/A	n	n	n	n	n	n
JX516005	no						UK	GBR	Europa									#N/A																		1	FALSE				#N/A	n	n	n	n	n	n
JX516006	no						UK	GBR	Europa									#N/A																		1	FALSE				#N/A	n	n	n	n	n	n
JX516007	no						UK	GBR	Europa									#N/A																		1	FALSE				#N/A	n	n	n	n	n	n
JX516008	no						UK	GBR	Europa									#N/A																		1	FALSE				#N/A	n	n	n	n	n	n
JX516009	no						UK	GBR	Europa									#N/A																		1	FALSE				#N/A	n	n	n	n	n	n
JX516010	no						UK	GBR	Europa									#N/A																		1	FALSE				#N/A	n	n	n	n	n	n
JX516011	no						UK	GBR	Europa									#N/A																		1	FALSE				#N/A	n	n	n	n	n	n
JX516012	no						UK	GBR	Europa									#N/A																		1	FALSE				#N/A	n	n	n	n	n	n
JX516013	no						UK	GBR	Europa									#N/A																		1	FALSE				#N/A	n	n	n	n	n	n
JX516014	no						UK	GBR	Europa									#N/A																		1	FALSE				#N/A	n	n	n	n	n	n
JX516015	no						UK	GBR	Europa									#N/A																		1	FALSE				#N/A	n	n	n	n	n	n
JX516016	no						UK	GBR	Europa									#N/A																		1	FALSE				#N/A	n	n	n	n	n	n
JX516017	no						UK	GBR	Europa									#N/A																		1	FALSE				#N/A	n	n	n	n	n	n
JX516018	no						UK	GBR	Europa									#N/A																		1	FALSE				#N/A	n	n	n	n	n	n
JX516019	no						UK	GBR	Europa									#N/A																		1	FALSE				#N/A	n	n	n	n	n	n
JX516020	no						UK	GBR	Europa									#N/A																		1	FALSE				#N/A	n	n	n	n	n	n
JX516021	no						UK	GBR	Europa									#N/A																		1	FALSE				#N/A	n	n	n	n	n	n
JX516022	no						UK	GBR	Europa									#N/A																		1	FALSE				#N/A	n	n	n	n	n	n
JX516023	no						UK	GBR	Europa									#N/A																		1	FALSE				#N/A	n	n	n	n	n	n
JX516024	no						UK	GBR	Europa									#N/A																		1	FALSE				#N/A	n	n	n	n	n	n
JX516025	no						UK	GBR	Europa									#N/A																		1	FALSE				#N/A	n	n	n	n	n	n
JX516026	no						UK	GBR	Europa									#N/A																		1	FALSE				#N/A	n	n	n	n	n	n
JX516027	no						UK	GBR	Europa									#N/A																		1	FALSE				#N/A	n	n	n	n	n	n
JX516028	no						UK	GBR	Europa									#N/A																		1	FALSE				#N/A	n	n	n	n	n	n
JX516029	no						UK	GBR	Europa									#N/A																		1	FALSE				#N/A	n	n	n	n	n	n
JX516030	no						UK	GBR	Europa									#N/A																		1	FALSE				#N/A	n	n	n	n	n	n
JX516031	no						UK	GBR	Europa									#N/A																		1	FALSE				#N/A	n	n	n	n	n	n
JX516032	no						UK	GBR	Europa									#N/A																		1	FALSE				#N/A	n	n	n	n	n	n
JX516033	no						UK	GBR	Europa									#N/A																		1	FALSE				#N/A	n	n	n	n	n	n
JX516034	no						UK	GBR	Europa									#N/A																		1	FALSE				#N/A	n	n	n	n	n	n
JX516035	no						UK	GBR	Europa									#N/A																		1	FALSE				#N/A	n	n	n	n	n	n
JX516036	no						UK	GBR	Europa									#N/A																		1	FALSE				#N/A	n	n	n	n	n	n
JX516037	no						UK	GBR	Europa									#N/A																		1	FALSE				#N/A	n	n	n	n	n	n
JX516038	no						UK	GBR	Europa									#N/A																		1	FALSE				#N/A	n	n	n	n	n	n
JX516039	no						UK	GBR	Europa									#N/A																		1	FALSE				#N/A	n	n	n	n	n	n
JX516040	no						UK	GBR	Europa									#N/A																		1	FALSE				#N/A	n	n	n	n	n	n
JX516041	no						UK	GBR	Europa									#N/A																		1	FALSE				#N/A	n	n	n	n	n	n
JX516042	no						UK	GBR	Europa									#N/A																		1	FALSE				#N/A	n	n	n	n	n	n
JX516043	no						UK	GBR	Europa									#N/A																		1	FALSE				#N/A	n	n	n	n	n	n
JX516044	no						UK	GBR	Europa									#N/A																		1	FALSE				#N/A	n	n	n	n	n	n
JX516045	no						UK	GBR	Europa									#N/A																		1	FALSE				#N/A	n	n	n	n	n	n
JX516046	no						UK	GBR	Europa									#N/A																		1	FALSE				#N/A	n	n	n	n	n	n
JX516047	no						UK	GBR	Europa									#N/A																		1	FALSE				#N/A	n	n	n	n	n	n
JX516048	no						UK	GBR	Europa									#N/A																		1	FALSE				#N/A	n	n	n	n	n	n
JX516049	no						UK	GBR	Europa									#N/A																		1	FALSE				#N/A	n	n	n	n	n	n
JX516050	no						UK	GBR	Europa									#N/A																		1	FALSE				#N/A	n	n	n	n	n	n
JX516051	no						UK	GBR	Europa									#N/A																		1	FALSE				#N/A	n	n	n	n	n	n
JX516052	no						UK	GBR	Europa									#N/A																		1	FALSE				#N/A	n	n	n	n	n	n
JX516053	no						UK	GBR	Europa									#N/A																		1	FALSE				#N/A	n	n	n	n	n	n
JX565469	no						USA	USA	America	Virginia		rabbit						#N/A										CG	x	x	x	x	x			1	FALSE				#N/A	n	n	n	n	n	n
JX855794	no	4	4	4	SS19		China	CHN	Asia			pig						#N/A										CG	x	x	x	x	x			1	FALSE				TRUE	n	n	n	n	n	n
EU495229	3	3	3e	3feg	TLS38		France	FRA	Europa			hum						5994									3e						301nt	6239	6542	304	FALSE				FALSE	n	n	n	n	n	n
EU495146	3	3	3e	3feg	TLS42		France	FRA	Europa			hum						4232							3e						x			4454	4823	370	TRUE				TRUE	n	n	n	?	n	n
EU495187	3	3	3e	3feg	TLS42		France	FRA	Europa			hum						2082						3e						435				2091	2525	435	FALSE				FALSE	n	n		n	n	n
EU495228	3	3	3e	3feg	TLS42		France	FRA	Europa			hum						5994									3e						301nt	6239	6542	304	FALSE				FALSE	n	n	n	n	n	n
JN398371	3	3	3e	3feg	TR02		France	FRA	Europa	Toulouse	Toulouse	hum		2006	Jan			5147		r						3e	3e					x	x	5391	7248	1858	FALSE				TRUE					s	s
JQ013795	3	3	3e	3feg	TR02		France	FRA	Europa			hum		2006				15		r		3e	3e	3e	3e	3e	3e	CG	x+	x	x	x	x	23	7596	7574	TRUE				FALSE	sCL	sCL	sCL	sCL	sCL	sCL	y
EU879098	3	3	3e	3feg	V0607568		Germany	DEU	Europa			hum					UReg	125					3e						x					134	375	242	FALSE				TRUE	d	d					y
EU879117	3	3	3e	3feg	V0713286		Germany	DEU	Europa			hum					UReg	125					3e						x					134	375	242	FALSE				TRUE	d	d					y
GQ266391	3	3	3e	3feg	V0813275		Germany	DEU	Europa			hum	serum	2008			UReg	182					3e						x					191	375	185	FALSE				TRUE	d-	d-					y
FR687017	3	3	3e	3feg	V1002449		Germany	DEU	Europa	TH	Thuringia	hum					UReg	125					3e						x					134	339	206	FALSE				TRUE	d-	d-					y
FN994998	3	3	3e	3feg	V1008999		Germany	DEU	Europa	NW	Nordrhein-Westfalen	hum					UReg	125					3e						x					134	375	242	FALSE				TRUE	d-	d-
FN994999	3	3	3e	3feg	V1009000		Germany	DEU	Europa	NW	Nordrhein-Westfalen	hum					UReg	125					3e						x					134	375	242	FALSE				TRUE	dn	dn					y-
FJ748526	3	3	3e	3feg	wbGER115		Germany	DEU	Europa	Berlin	Berlin	wb					FIRA	6322									3e						148nt	6567	6714	148	FALSE				TRUE						d
AB290313	3	3	3ef	3feg	swMN06-C1056		Mongolia	MNG	Asia			pig						3	7239	r		3ef	3ef	3ef	3ef	3ef	3ef	CG	x	x	x	x	x	11	7519	7509	TRUE				TRUE	sCL	sCL	sCL	sCL	sCL	sCL
DQ315752	3	3	3f	3feg	12804		Spain	ESP	Europa			pig						6055									3f						.	6300	6467	168	FALSE				TRUE						n
DQ315754	3	3	3f	3feg	15204		Spain	ESP	Europa			pig						6055									3f						.	6300	6467	168	FALSE				TRUE						n
DQ315757	3	3	3f	3feg	25604		Spain	ESP	Europa			pig						6055									3f						.	6300	6467	168	FALSE				TRUE						n
DQ315758	3	3	3f	3feg	60304		Spain	ESP	Europa			pig						6055									3f						.	6300	6467	168	FALSE				TRUE						n
DQ315759	3	3	3f	3feg	60504		Spain	ESP	Europa			pig						6055									3f						.	6300	6467	168	FALSE				TRUE						n
DQ315760	3	3	3f	3feg	60604		Spain	ESP	Europa			pig						6055									3f						.	6300	6467	168	FALSE				TRUE						n
DQ315762	3	3	3f	3feg	60804		Spain	ESP	Europa			pig						6055									3f						.	6300	6467	168	FALSE				TRUE						n
DQ315763	3	3	3f	3feg	60904		Spain	ESP	Europa			pig						6055									3f						.	6300	6467	168	FALSE				TRUE						n
DQ315764	3	3	3f	3feg	62904		Spain	ESP	Europa			pig						6055									3f						.	6300	6467	168	FALSE				TRUE						n
DQ315765	3	3	3f	3feg	63004		Spain	ESP	Europa			pig						6055									3f						.	6300	6467	168	FALSE				TRUE						n
DQ315766	3	3	3f	3feg	63104		Spain	ESP	Europa			pig						6055									3f						.	6300	6467	168	FALSE				TRUE						n
DQ315767	3	3	3f	3feg	63404		Spain	ESP	Europa			pig						6055									3f						.	6300	6467	168	FALSE				TRUE						n
DQ315769	3	3	3f	3feg	63604		Spain	ESP	Europa			pig						6055									3f						.	6300	6467	168	FALSE				TRUE						n
DQ315745	3	3	3f	3feg	65103		Spain	ESP	Europa			pig						6055									3f						.	6300	6467	168	FALSE				TRUE						n
DQ315746	3	3	3f	3feg	65203		Spain	ESP	Europa			pig						6055									3f						.	6300	6467	168	FALSE				TRUE						n
DQ315747	3	3	3f	3feg	65703		Spain	ESP	Europa			pig						6055									3f						.	6300	6467	168	FALSE				TRUE						n
DQ315770	3	3	3f	3feg	67204		Spain	ESP	Europa			pig						6055									3f						.	6300	6467	168	FALSE				TRUE						n
DQ315749	3	3	3f	3feg	67503		Spain	ESP	Europa			pig						6055									3f						.	6300	6467	168	FALSE				TRUE						n
KC166968	c	3	3f	3feg	TLS09	M12	France	FRA	Europa	Toulouse	Toulouse	hum	plasma	2005	Nov	24		25					3f	3fL				CG	x+	x	x	x	x	33	7489	7457	TRUE				TRUE	n	n	n	n	n	n
KC166969	c	3	3f	3feg	TLS09	M24	France	FRA	Europa	Toulouse	Toulouse	hum	plasma	2006	Nov	27		25					3f	3fL				CG	x+	x	x	x	x	33	7489	7457	TRUE				FALSE	n	n	n	n	n	n
KC166970	c	3	3f	3feg	TLS09	M36	France	FRA	Europa	Toulouse	Toulouse	hum	plasma	2007	Nov	29		25					3f	3fL				CG	x+	x	x	x	x	33	7489	7457	TRUE				FALSE	n	n	n	n	n	n
KC166971	c	3	3f	3feg	TLS09	M48	France	FRA	Europa	Toulouse	Toulouse	hum	plasma	2008	Nov	24		25					3f					CG	x+	x	x	x	x	33	7489	7457	TRUE				FALSE	n	n	n	n	n	n
DQ315750	3	3	3f	3feg	69003		Spain	ESP	Europa			pig						6055									3f						.	6300	6467	168	FALSE				TRUE						n
KC294199	no						Denmark	DNK	Europa			rat						#N/A																		1	FALSE				#N/A	n	n	n	n	n	n
KC465990-6001(greater bandicoot and Asian musk rat)	no											rat						#N/A																		1	FALSE				#N/A	n	n	n	n	n	n
KC473527	C2						China	CHN	Asia			musk						4283																4505	4803	299	TRUE				#N/A	n	n	n	n	n	n
KC473528	C2						China	CHN	Asia			musk						4283																4505	4803	299	TRUE				#N/A	n	n	n	n	n	n
KC473529	C2						China	CHN	Asia			musk						4283																4505	4803	299	TRUE				#N/A	n	n	n	n	n	n
KC473530	no						China	CHN	Asia			rat						#N/A																		1	FALSE				#N/A	n	n	n	n	n	n
KC473531	C2						China	CHN	Asia			musk						4283																4505	4803	299	TRUE				#N/A	n	n	n	n	n	n
KC477203	no						UK	GBR	Europa									#N/A																		1	FALSE				#N/A	n	n	n	n	n	n
KC477204	no						UK	GBR	Europa									#N/A																		1	FALSE				#N/A	n	n	n	n	n	n
KC477205	no						UK	GBR	Europa									#N/A																		1	FALSE				#N/A	n	n	n	n	n	n
KC492825	no	4			CH-YT-HEV02		China	CHN	Asia			hum	feces	2011	Nov	17		#N/A										CG	x	x	x	x	x			1	FALSE				TRUE	n	n	n	n	n	n
DQ315751	3	3	3f	3feg	70603		Spain	ESP	Europa			pig						6055									3f						.	6300	6467	168	FALSE				TRUE						n
KC618403	no	3	3c	3chi	47832	c	Germany	DEU	Europa			hum	cell				FIRA	#N/A										CG	x	x	x	x	x			1	FALSE				FALSE	n	n	n	n	n	n
KC692369-70(fox)	no											fox						#N/A																		1	FALSE				#N/A	n	n	n	n	n	n
KC692453	no	4			CH-YT-sHEV01		China	CHN	Asia	Shandong	Yantai	pig	bile	2011	Sep	18		#N/A										CG	x	x	x	x	x			1	FALSE				TRUE	n	n	n	n	n	n
KC802090	C1											mink						4284																4506	4784	279	FALSE				#N/A						n
KC802091-3(mink)	no											mink						#N/A																		1	FALSE				#N/A	n	n	n	n	n	n
AF490992	3	3	3f	3feg	BCN11		Spain	ESP	Europa		Barcelona	sewage						6347									3f						..148nt	6592	6739	148	FALSE				TRUE						n
KC911859	no	3	3	3chi	TR6	2	France	FRA	Europa	Toulouse	Toulouse	hum		2006	Feb	1		#N/A																		1	FALSE				TRUE	n	n	n	n	n	n
KC911860	no	3	3	3chi	TR6	3	France	FRA	Europa	Toulouse	Toulouse	hum		2006	Feb	1		#N/A																		1	FALSE				FALSE	n	n	n	n	n	n
KC911861	no	3	3	3chi	TR6	4	France	FRA	Europa	Toulouse	Toulouse	hum		2006	Feb	1		#N/A																		1	FALSE				FALSE	n	n	n	n	n	n
KC911862	no	3	3	3chi	TR6	5	France	FRA	Europa	Toulouse	Toulouse	hum		2006	Feb	1		#N/A																		1	FALSE				FALSE	n	n	n	n	n	n
KC911863	no	3	3	3chi	TR6	6	France	FRA	Europa	Toulouse	Toulouse	hum		2006	Feb	1		#N/A																		1	FALSE				FALSE	n	n	n	n	n	n
KC911864	no	3	3	3chi	TR6	7	France	FRA	Europa	Toulouse	Toulouse	hum		2006	Feb	1		#N/A																		1	FALSE				FALSE	n	n	n	n	n	n
KC911865	no	3	3	3chi	TR6	8	France	FRA	Europa	Toulouse	Toulouse	hum		2006	Feb	1		#N/A																		1	FALSE				FALSE	n	n	n	n	n	n
KC911866	no	3	3	3chi	TR6	9	France	FRA	Europa	Toulouse	Toulouse	hum		2006	Feb	1		#N/A																		1	FALSE				FALSE	n	n	n	n	n	n
KC911867	no	3	3	3chi	TR6	10	France	FRA	Europa	Toulouse	Toulouse	hum		2006	Feb	1		#N/A																		1	FALSE				FALSE	n	n	n	n	n	n
KC911868	no	3	3	3chi	TR6	12	France	FRA	Europa	Toulouse	Toulouse	hum		2006	Feb	1		#N/A																		1	FALSE				FALSE	n	n	n	n	n	n
KC911869	no	3	3	3chi	TR6	13	France	FRA	Europa	Toulouse	Toulouse	hum		2006	Feb	1		#N/A																		1	FALSE				FALSE	n	n	n	n	n	n
KC911870	no	3	3	3chi	TR6	14	France	FRA	Europa	Toulouse	Toulouse	hum		2006	Feb	1		#N/A																		1	FALSE				FALSE	n	n	n	n	n	n
KC911871	no	3	3	3chi	TR6	15	France	FRA	Europa	Toulouse	Toulouse	hum		2006	Feb	1		#N/A																		1	FALSE				FALSE	n	n	n	n	n	n
KC911872	no	3	3	3chi	TR6	16	France	FRA	Europa	Toulouse	Toulouse	hum		2006	Feb	1		#N/A																		1	FALSE				FALSE	n	n	n	n	n	n
KC911873	no	3	3	3chi	TR6	17	France	FRA	Europa	Toulouse	Toulouse	hum		2006	Feb	1		#N/A																		1	FALSE				FALSE	n	n	n	n	n	n
KC911874	no	3	3	3chi	TR6	18	France	FRA	Europa	Toulouse	Toulouse	hum		2006	Feb	1		#N/A																		1	FALSE				FALSE	n	n	n	n	n	n
KC911875	no	3	3	3chi	TR6	19	France	FRA	Europa	Toulouse	Toulouse	hum		2006	Feb	1		#N/A																		1	FALSE				FALSE	n	n	n	n	n	n
KC911876	no	3	3	3chi	TR6	20	France	FRA	Europa	Toulouse	Toulouse	hum		2006	Feb	1		#N/A																		1	FALSE				FALSE	n	n	n	n	n	n
KC911877	no	3	3	3chi	TR6	21	France	FRA	Europa	Toulouse	Toulouse	hum		2006	Feb	1		#N/A																		1	FALSE				FALSE	n	n	n	n	n	n
AF490993	3	3	3f	3feg	BCN12		Spain	ESP	Europa		Barcelona	sewage						6347			3f						3f						..148nt	6592	6739	148	FALSE				TRUE						n
KC911879	no	3	3	3chi	TR18	2	France	FRA	Europa	Toulouse	Toulouse	hum		2007	Jun	25		#N/A																		1	FALSE				TRUE	n	n	n	n	n	n
KC911880	no	3	3	3chi	TR18	3	France	FRA	Europa	Toulouse	Toulouse	hum		2007	Jun	25		#N/A																		1	FALSE				FALSE	n	n	n	n	n	n
KC911881	no	3	3	3chi	TR18	4	France	FRA	Europa	Toulouse	Toulouse	hum		2007	Jun	25		#N/A																		1	FALSE				FALSE	n	n	n	n	n	n
KC911882	no	3	3	3chi	TR18	5	France	FRA	Europa	Toulouse	Toulouse	hum		2007	Jun	25		#N/A																		1	FALSE				FALSE	n	n	n	n	n	n
KC911883	no	3	3	3chi	TR18	6	France	FRA	Europa	Toulouse	Toulouse	hum		2007	Jun	25		#N/A																		1	FALSE				FALSE	n	n	n	n	n	n
KC911884	no	3	3	3chi	TR18	7	France	FRA	Europa	Toulouse	Toulouse	hum		2007	Jun	25		#N/A																		1	FALSE				FALSE	n	n	n	n	n	n
KC911885	no	3	3	3chi	TR18	9	France	FRA	Europa	Toulouse	Toulouse	hum		2007	Jun	25		#N/A																		1	FALSE				FALSE	n	n	n	n	n	n
KC911886	no	3	3	3chi	TR18	10	France	FRA	Europa	Toulouse	Toulouse	hum		2007	Jun	25		#N/A																		1	FALSE				FALSE	n	n	n	n	n	n
KC911887	no	3	3	3chi	TR18	11	France	FRA	Europa	Toulouse	Toulouse	hum		2007	Jun	25		#N/A																		1	FALSE				FALSE	n	n	n	n	n	n
KC911888	no	3	3	3chi	TR18	12	France	FRA	Europa	Toulouse	Toulouse	hum		2007	Jun	25		#N/A																		1	FALSE				FALSE	n	n	n	n	n	n
KC911889	no	3	3	3chi	TR18	13	France	FRA	Europa	Toulouse	Toulouse	hum		2007	Jun	25		#N/A																		1	FALSE				FALSE	n	n	n	n	n	n
KC911890	no	3	3	3chi	TR18	14	France	FRA	Europa	Toulouse	Toulouse	hum		2007	Jun	25		#N/A																		1	FALSE				FALSE	n	n	n	n	n	n
KC911891	no	3	3	3chi	TR18	16	France	FRA	Europa	Toulouse	Toulouse	hum		2007	Jun	25		#N/A																		1	FALSE				FALSE	n	n	n	n	n	n
KC911892	no	3	3	3chi	TR18	17	France	FRA	Europa	Toulouse	Toulouse	hum		2007	Jun	25		#N/A																		1	FALSE				FALSE	n	n	n	n	n	n
KC911893	no	3	3	3chi	TR18	18	France	FRA	Europa	Toulouse	Toulouse	hum		2007	Jun	25		#N/A																		1	FALSE				FALSE	n	n	n	n	n	n
KC911894	no	3	3	3chi	TR18	20	France	FRA	Europa	Toulouse	Toulouse	hum		2007	Jun	25		#N/A																		1	FALSE				FALSE	n	n	n	n	n	n
KC911895	no	3	3	3chi	TR18	21	France	FRA	Europa	Toulouse	Toulouse	hum		2007	Jun	25		#N/A																		1	FALSE				FALSE	n	n	n	n	n	n
KC911896	no	3	3	3chi	TR18	22	France	FRA	Europa	Toulouse	Toulouse	hum		2007	Jun	25		#N/A																		1	FALSE				FALSE	n	n	n	n	n	n
KC911897	no	3	3	3chi	TR18	23	France	FRA	Europa	Toulouse	Toulouse	hum		2007	Jun	25		#N/A																		1	FALSE				FALSE	n	n	n	n	n	n
KC911898	no	3	3	3chi	TR12	12	France	FRA	Europa	Toulouse	Toulouse	hum		2006	Oct	30		#N/A																		1	FALSE				TRUE	n	n	n	n	n	n
KC911899	no	3	3	3chi	TR12		France	FRA	Europa	Toulouse	Toulouse	hum		2006	Oct	30		#N/A																		1	FALSE				FALSE	n	n	n	n	n	n
KC911900	no	3	3	3chi	TR12		France	FRA	Europa	Toulouse	Toulouse	hum		2006	Oct	30		#N/A																		1	FALSE				FALSE	n	n	n	n	n	n
KC911901	no	3	3	3chi	TR12		France	FRA	Europa	Toulouse	Toulouse	hum		2006	Oct	30		#N/A																		1	FALSE				FALSE	n	n	n	n	n	n
KC911902	no	3	3	3chi	TR12		France	FRA	Europa	Toulouse	Toulouse	hum		2006	Oct	30		#N/A																		1	FALSE				FALSE	n	n	n	n	n	n
AF490994	3	3	3f	3feg	BCN13		Spain	ESP	Europa		Barcelona	sewage						6347									3f						..148nt	6592	6739	148	FALSE				TRUE						n
KC911904	no	3	3	3chi	TR12		France	FRA	Europa	Toulouse	Toulouse	hum		2006	Oct	30		#N/A																		1	FALSE				FALSE	n	n	n	n	n	n
KC911905	no	3	3	3chi	TR12		France	FRA	Europa	Toulouse	Toulouse	hum		2006	Oct	30		#N/A																		1	FALSE				FALSE	n	n	n	n	n	n
KC911906	no	3	3	3chi	TR12		France	FRA	Europa	Toulouse	Toulouse	hum		2006	Oct	30		#N/A																		1	FALSE				FALSE	n	n	n	n	n	n
KC911907	no	3	3	3chi	TR12		France	FRA	Europa	Toulouse	Toulouse	hum		2006	Oct	30		#N/A																		1	FALSE				FALSE	n	n	n	n	n	n
KC911908	no	3	3	3chi	TR12		France	FRA	Europa	Toulouse	Toulouse	hum		2006	Oct	30		#N/A																		1	FALSE				FALSE	n	n	n	n	n	n
KC911909	no	3	3	3chi	TR12		France	FRA	Europa	Toulouse	Toulouse	hum		2006	Oct	30		#N/A																		1	FALSE				FALSE	n	n	n	n	n	n
KC911910	no	3	3	3chi	TR12		France	FRA	Europa	Toulouse	Toulouse	hum		2006	Oct	30		#N/A																		1	FALSE				FALSE	n	n	n	n	n	n
KC911911	no	3	3	3chi	TR12		France	FRA	Europa	Toulouse	Toulouse	hum		2006	Oct	30		#N/A																		1	FALSE				FALSE	n	n	n	n	n	n
KC911912	no	3	3	3chi	TR12		France	FRA	Europa	Toulouse	Toulouse	hum		2006	Oct	30		#N/A																		1	FALSE				FALSE	n	n	n	n	n	n
KC911913	no	3	3	3chi	TR12		France	FRA	Europa	Toulouse	Toulouse	hum		2006	Oct	30		#N/A																		1	FALSE				FALSE	n	n	n	n	n	n
KC911914	no	3	3	3chi	TR12		France	FRA	Europa	Toulouse	Toulouse	hum		2006	Oct	30		#N/A																		1	FALSE				FALSE	n	n	n	n	n	n
KC911915	no	3	3	3chi	TR12		France	FRA	Europa	Toulouse	Toulouse	hum		2006	Oct	30		#N/A																		1	FALSE				FALSE	n	n	n	n	n	n
KC911916	no	3	3	3chi	TR12		France	FRA	Europa	Toulouse	Toulouse	hum		2006	Oct	30		#N/A																		1	FALSE				FALSE	n	n	n	n	n	n
KC911917	no	3	3	3chi	TR12	16	France	FRA	Europa	Toulouse	Toulouse	hum		2006	Oct	30		#N/A																		1	FALSE				FALSE	n	n	n	n	n	n
AF490995	3	3	3f	3feg	BCN14		Spain	ESP	Europa		Barcelona	sewage						6347									3f						..148nt	6592	6739	148	FALSE				TRUE						n
KC911919	no	3	3	3chi	TR11		France	FRA	Europa	Toulouse	Toulouse	hum		2005	Sep	3		#N/A																		1	FALSE				TRUE	n	n	n	n	n	n
KC911920	no	3	3	3chi	TR11		France	FRA	Europa	Toulouse	Toulouse	hum		2005	Sep	3		#N/A																		1	FALSE				FALSE	n	n	n	n	n	n
KC911921	no	3	3	3chi	TR11		France	FRA	Europa	Toulouse	Toulouse	hum		2005	Sep	3		#N/A																		1	FALSE				FALSE	n	n	n	n	n	n
KC911922	no	3	3	3chi	TR11		France	FRA	Europa	Toulouse	Toulouse	hum		2005	Sep	3		#N/A																		1	FALSE				FALSE	n	n	n	n	n	n
KC911923	no	3	3	3chi	TR11		France	FRA	Europa	Toulouse	Toulouse	hum		2005	Sep	3		#N/A																		1	FALSE				FALSE	n	n	n	n	n	n
KC911924	no	3	3	3chi	TR11		France	FRA	Europa	Toulouse	Toulouse	hum		2005	Sep	3		#N/A																		1	FALSE				FALSE	n	n	n	n	n	n
KC911925	no	3	3	3chi	TR11		France	FRA	Europa	Toulouse	Toulouse	hum		2005	Sep	3		#N/A																		1	FALSE				FALSE	n	n	n	n	n	n
KC911926	no	3	3	3chi	TR11		France	FRA	Europa	Toulouse	Toulouse	hum		2005	Sep	3		#N/A																		1	FALSE				FALSE	n	n	n	n	n	n
KC911927	no	3	3	3chi	TR11		France	FRA	Europa	Toulouse	Toulouse	hum		2005	Sep	3		#N/A																		1	FALSE				FALSE	n	n	n	n	n	n
KC911928	no	3	3	3chi	TR11		France	FRA	Europa	Toulouse	Toulouse	hum		2005	Sep	3		#N/A																		1	FALSE				FALSE	n	n	n	n	n	n
KC911929	no	3	3	3chi	TR11		France	FRA	Europa	Toulouse	Toulouse	hum		2005	Sep	3		#N/A																		1	FALSE				FALSE	n	n	n	n	n	n
KC911930	no	3	3	3chi	TR11		France	FRA	Europa	Toulouse	Toulouse	hum		2005	Sep	3		#N/A																		1	FALSE				FALSE	n	n	n	n	n	n
KC911931	no	3	3	3chi	TR11		France	FRA	Europa	Toulouse	Toulouse	hum		2005	Sep	3		#N/A																		1	FALSE				FALSE	n	n	n	n	n	n
KC911932	no	3	3	3chi	TR11		France	FRA	Europa	Toulouse	Toulouse	hum		2005	Sep	3		#N/A																		1	FALSE				FALSE	n	n	n	n	n	n
KC911933	no	3	3	3chi	TR11		France	FRA	Europa	Toulouse	Toulouse	hum		2005	Sep	3		#N/A																		1	FALSE				FALSE	n	n	n	n	n	n
KC911934	no	3	3	3chi	TR11		France	FRA	Europa	Toulouse	Toulouse	hum		2005	Sep	3		#N/A																		1	FALSE				FALSE	n	n	n	n	n	n
KC911935	no	3	3	3chi	TR11		France	FRA	Europa	Toulouse	Toulouse	hum		2005	Sep	3		#N/A																		1	FALSE				FALSE	n	n	n	n	n	n
KC911936	no	3	3	3chi	TR11		France	FRA	Europa	Toulouse	Toulouse	hum		2005	Sep	3		#N/A																		1	FALSE				FALSE	n	n	n	n	n	n
KC911937	no	3	3	3chi	TR11	8	France	FRA	Europa	Toulouse	Toulouse	hum		2005	Sep	3		#N/A																		1	FALSE				FALSE	n	n	n	n	n	n
AF490997	3	3	3f	3feg	BCN16		Spain	ESP	Europa		Barcelona	sewage						6347			3f						3f						..148nt	6592	6739	148	FALSE				TRUE						n
KC911939	no						France	FRA	Europa	Toulouse	Toulouse	hum						#N/A																		1	FALSE				#N/A	n	n	n	n	n	n
KC911940	no						France	FRA	Europa	Toulouse	Toulouse	hum						#N/A																		1	FALSE				#N/A	n	n	n	n	n	n
KC911941	no						France	FRA	Europa	Toulouse	Toulouse	hum						#N/A																		1	FALSE				#N/A	n	n	n	n	n	n
KC911942	no						France	FRA	Europa	Toulouse	Toulouse	hum						#N/A																		1	FALSE				#N/A	n	n	n	n	n	n
KC911943	no						France	FRA	Europa	Toulouse	Toulouse	hum						#N/A																		1	FALSE				#N/A	n	n	n	n	n	n
KC911944	no						France	FRA	Europa	Toulouse	Toulouse	hum						#N/A																		1	FALSE				#N/A	n	n	n	n	n	n
KC911945	no						France	FRA	Europa	Toulouse	Toulouse	hum						#N/A																		1	FALSE				#N/A	n	n	n	n	n	n
KC911946	no						France	FRA	Europa	Toulouse	Toulouse	hum						#N/A																		1	FALSE				#N/A	n	n	n	n	n	n
KC911947	no						France	FRA	Europa	Toulouse	Toulouse	hum						#N/A																		1	FALSE				#N/A	n	n	n	n	n	n
KC911948	no						France	FRA	Europa	Toulouse	Toulouse	hum						#N/A																		1	FALSE				#N/A	n	n	n	n	n	n
KC911949	no						France	FRA	Europa	Toulouse	Toulouse	hum						#N/A																		1	FALSE				#N/A	n	n	n	n	n	n
KC911950	no						France	FRA	Europa	Toulouse	Toulouse	hum						#N/A																		1	FALSE				#N/A	n	n	n	n	n	n
KC911951	no						France	FRA	Europa	Toulouse	Toulouse	hum						#N/A																		1	FALSE				#N/A	n	n	n	n	n	n
KC911952	no						France	FRA	Europa	Toulouse	Toulouse	hum						#N/A																		1	FALSE				#N/A	n	n	n	n	n	n
KC911953	no						France	FRA	Europa	Toulouse	Toulouse	hum						#N/A																		1	FALSE				#N/A	n	n	n	n	n	n
KC911954	no						France	FRA	Europa	Toulouse	Toulouse	hum						#N/A																		1	FALSE				#N/A	n	n	n	n	n	n
KC911955	no						France	FRA	Europa	Toulouse	Toulouse	hum						#N/A																		1	FALSE				#N/A	n	n	n	n	n	n
KC911956	no						France	FRA	Europa	Toulouse	Toulouse	hum						#N/A																		1	FALSE				#N/A	n	n	n	n	n	n
KC911957	no						France	FRA	Europa	Toulouse	Toulouse	hum						#N/A																		1	FALSE				#N/A	n	n	n	n	n	n
AF491004	3	3	3f	3feg	BCN2		Spain	ESP	Europa		Barcelona	sewage						6347									3f						..148nt	6592	6739	148	FALSE				TRUE						n
KC911959	no	3	3	3	TR8		France	FRA	Europa	Toulouse	Toulouse	hum						#N/A																		1	FALSE				TRUE	n	n	n	n	n	n
KC911960	no	3	3	3	TR8		France	FRA	Europa	Toulouse	Toulouse	hum						#N/A																		1	FALSE				FALSE	n	n	n	n	n	n
KC911961	no	3	3	3	TR8		France	FRA	Europa	Toulouse	Toulouse	hum						#N/A																		1	FALSE				FALSE	n	n	n	n	n	n
KC911962	no	3	3	3	TR8		France	FRA	Europa	Toulouse	Toulouse	hum						#N/A																		1	FALSE				FALSE	n	n	n	n	n	n
KC911963	no	3	3	3	TR8		France	FRA	Europa	Toulouse	Toulouse	hum						#N/A																		1	FALSE				FALSE	n	n	n	n	n	n
KC911964	no	3	3	3	TR8		France	FRA	Europa	Toulouse	Toulouse	hum						#N/A																		1	FALSE				FALSE	n	n	n	n	n	n
KC911965	no	3	3	3	TR8		France	FRA	Europa	Toulouse	Toulouse	hum						#N/A																		1	FALSE				FALSE	n	n	n	n	n	n
KC911966	no	3	3	3	TR8		France	FRA	Europa	Toulouse	Toulouse	hum						#N/A																		1	FALSE				FALSE	n	n	n	n	n	n
KC911967	no	3	3	3	TR8		France	FRA	Europa	Toulouse	Toulouse	hum						#N/A																		1	FALSE				FALSE	n	n	n	n	n	n
KC911968	no	3	3	3	TR8		France	FRA	Europa	Toulouse	Toulouse	hum						#N/A																		1	FALSE				FALSE	n	n	n	n	n	n
KC911969	no	3	3	3	TR8		France	FRA	Europa	Toulouse	Toulouse	hum						#N/A																		1	FALSE				FALSE	n	n	n	n	n	n
KC911970	no	3	3	3	TR8		France	FRA	Europa	Toulouse	Toulouse	hum						#N/A																		1	FALSE				FALSE	n	n	n	n	n	n
KC911971	no	3	3	3	TR8		France	FRA	Europa	Toulouse	Toulouse	hum						#N/A																		1	FALSE				FALSE	n	n	n	n	n	n
KC911972	no	3	3	3	TR8		France	FRA	Europa	Toulouse	Toulouse	hum						#N/A																		1	FALSE				FALSE	n	n	n	n	n	n
KC911973	no	3	3	3	TR8		France	FRA	Europa	Toulouse	Toulouse	hum						#N/A																		1	FALSE				FALSE	n	n	n	n	n	n
KC911974	no	3	3	3	TR8		France	FRA	Europa	Toulouse	Toulouse	hum						#N/A																		1	FALSE				FALSE	n	n	n	n	n	n
KC911975	no	3	3	3	TR8		France	FRA	Europa	Toulouse	Toulouse	hum						#N/A																		1	FALSE				FALSE	n	n	n	n	n	n
KC911976	no	3	3	3	TR8		France	FRA	Europa	Toulouse	Toulouse	hum						#N/A																		1	FALSE				FALSE	n	n	n	n	n	n
KC911977	no	3	3	3	TR8	23	France	FRA	Europa	Toulouse	Toulouse	hum						#N/A																		1	FALSE				FALSE	n	n	n	n	n	n
AF490985	3	3	3f	3feg	BCN3		Spain	ESP	Europa		Barcelona	sewage						6347			3f						3f						..148nt	6592	6739	148	FALSE				TRUE						n
KC911979	no	3	3	3			France	FRA	Europa	Toulouse	Toulouse	hum						#N/A																		1	FALSE				#N/A	n	n	n	n	n	n
KC911980	no	3	3	3			France	FRA	Europa	Toulouse	Toulouse	hum						#N/A																		1	FALSE				#N/A	n	n	n	n	n	n
KC911981	no	3	3	3			France	FRA	Europa	Toulouse	Toulouse	hum						#N/A																		1	FALSE				#N/A	n	n	n	n	n	n
KC911982	no	3	3	3			France	FRA	Europa	Toulouse	Toulouse	hum						#N/A																		1	FALSE				#N/A	n	n	n	n	n	n
KC911983	no	3	3	3			France	FRA	Europa	Toulouse	Toulouse	hum						#N/A																		1	FALSE				#N/A	n	n	n	n	n	n
KC911984	no	3	3	3			France	FRA	Europa	Toulouse	Toulouse	hum						#N/A																		1	FALSE				#N/A	n	n	n	n	n	n
KC911985	no	3	3	3			France	FRA	Europa	Toulouse	Toulouse	hum						#N/A																		1	FALSE				#N/A	n	n	n	n	n	n
KC911986	no	3	3	3			France	FRA	Europa	Toulouse	Toulouse	hum						#N/A																		1	FALSE				#N/A	n	n	n	n	n	n
KC911987	no	3	3	3			France	FRA	Europa	Toulouse	Toulouse	hum						#N/A																		1	FALSE				#N/A	n	n	n	n	n	n
KC911988	no	3	3	3			France	FRA	Europa	Toulouse	Toulouse	hum						#N/A																		1	FALSE				#N/A	n	n	n	n	n	n
KC911989	no	3	3	3			France	FRA	Europa	Toulouse	Toulouse	hum						#N/A																		1	FALSE				#N/A	n	n	n	n	n	n
KC911990	no	3	3	3			France	FRA	Europa	Toulouse	Toulouse	hum						#N/A																		1	FALSE				#N/A	n	n	n	n	n	n
KC911991	no	3	3	3			France	FRA	Europa	Toulouse	Toulouse	hum						#N/A																		1	FALSE				#N/A	n	n	n	n	n	n
KC911992	no	3	3	3			France	FRA	Europa	Toulouse	Toulouse	hum						#N/A																		1	FALSE				#N/A	n	n	n	n	n	n
KC911993	no	3	3	3			France	FRA	Europa	Toulouse	Toulouse	hum						#N/A																		1	FALSE				#N/A	n	n	n	n	n	n
KC911994	no	3	3	3			France	FRA	Europa	Toulouse	Toulouse	hum						#N/A																		1	FALSE				#N/A	n	n	n	n	n	n
KC911995	no	3	3	3			France	FRA	Europa	Toulouse	Toulouse	hum						#N/A																		1	FALSE				#N/A	n	n	n	n	n	n
KC911996	no	3	3	3			France	FRA	Europa	Toulouse	Toulouse	hum						#N/A																		1	FALSE				#N/A	n	n	n	n	n	n
KC911997	no	3	3	3			France	FRA	Europa	Toulouse	Toulouse	hum						#N/A																		1	FALSE				#N/A	n	n	n	n	n	n
AF491003	3	3	3f	3feg	BCN4		Spain	ESP	Europa			sewage						6347			3f						3f						..148nt	6592	6739	148	FALSE				TRUE						n
KC911999	no	3	3	3			France	FRA	Europa	Toulouse	Toulouse	hum						#N/A																		1	FALSE				#N/A	n	n	n	n	n	n
KC912000	no	3	3	3			France	FRA	Europa	Toulouse	Toulouse	hum						#N/A																		1	FALSE				#N/A	n	n	n	n	n	n
KC912001	no	3	3	3			France	FRA	Europa	Toulouse	Toulouse	hum						#N/A																		1	FALSE				#N/A	n	n	n	n	n	n
KC912002	no	3	3	3			France	FRA	Europa	Toulouse	Toulouse	hum						#N/A																		1	FALSE				#N/A	n	n	n	n	n	n
KC912003	no	3	3	3			France	FRA	Europa	Toulouse	Toulouse	hum						#N/A																		1	FALSE				#N/A	n	n	n	n	n	n
KC912004	no	3	3	3			France	FRA	Europa	Toulouse	Toulouse	hum						#N/A																		1	FALSE				#N/A	n	n	n	n	n	n
KC912005	no	3	3	3			France	FRA	Europa	Toulouse	Toulouse	hum						#N/A																		1	FALSE				#N/A	n	n	n	n	n	n
KC912006	no	3	3	3			France	FRA	Europa	Toulouse	Toulouse	hum						#N/A																		1	FALSE				#N/A	n	n	n	n	n	n
KC912007	no	3	3	3			France	FRA	Europa	Toulouse	Toulouse	hum						#N/A																		1	FALSE				#N/A	n	n	n	n	n	n
KC912008	no	3	3	3			France	FRA	Europa	Toulouse	Toulouse	hum						#N/A																		1	FALSE				#N/A	n	n	n	n	n	n
KC912009	no	3	3	3			France	FRA	Europa	Toulouse	Toulouse	hum						#N/A																		1	FALSE				#N/A	n	n	n	n	n	n
KC912010	no	3	3	3			France	FRA	Europa	Toulouse	Toulouse	hum						#N/A																		1	FALSE				#N/A	n	n	n	n	n	n
KC912011	no	3	3	3			France	FRA	Europa	Toulouse	Toulouse	hum						#N/A																		1	FALSE				#N/A	n	n	n	n	n	n
KC912012	no	3	3	3			France	FRA	Europa	Toulouse	Toulouse	hum						#N/A																		1	FALSE				#N/A	n	n	n	n	n	n
KC912013	no	3	3	3			France	FRA	Europa	Toulouse	Toulouse	hum						#N/A																		1	FALSE				#N/A	n	n	n	n	n	n
KC912014	no	3	3	3			France	FRA	Europa	Toulouse	Toulouse	hum						#N/A																		1	FALSE				#N/A	n	n	n	n	n	n
KC912015	no	3	3	3			France	FRA	Europa	Toulouse	Toulouse	hum						#N/A																		1	FALSE				#N/A	n	n	n	n	n	n
KC912016	no	3	3	3			France	FRA	Europa	Toulouse	Toulouse	hum						#N/A																		1	FALSE				#N/A	n	n	n	n	n	n
KC912017	no	3	3	3			France	FRA	Europa	Toulouse	Toulouse	hum						#N/A																		1	FALSE				#N/A	n	n	n	n	n	n
AF490986	3	3	3f	3feg	BCN5		Spain	ESP	Europa		Barcelona	sewage						6347			3f						3f						..148nt	6592	6739	148	FALSE				TRUE						n
KC912019	no	3	3	3			France	FRA	Europa	Toulouse	Toulouse	hum						#N/A																		1	FALSE				#N/A	n	n	n	n	n	n
KC912020	no	3	3	3			France	FRA	Europa	Toulouse	Toulouse	hum						#N/A																		1	FALSE				#N/A	n	n	n	n	n	n
KC912021	no	3	3	3			France	FRA	Europa	Toulouse	Toulouse	hum						#N/A																		1	FALSE				#N/A	n	n	n	n	n	n
KC912022	no	3	3	3			France	FRA	Europa	Toulouse	Toulouse	hum						#N/A																		1	FALSE				#N/A	n	n	n	n	n	n
KC912023	no	3	3	3			France	FRA	Europa	Toulouse	Toulouse	hum						#N/A																		1	FALSE				#N/A	n	n	n	n	n	n
KC912024	no	3	3	3			France	FRA	Europa	Toulouse	Toulouse	hum						#N/A																		1	FALSE				#N/A	n	n	n	n	n	n
KC912025	no	3	3	3			France	FRA	Europa	Toulouse	Toulouse	hum						#N/A																		1	FALSE				#N/A	n	n	n	n	n	n
KC912026	no	3	3	3			France	FRA	Europa	Toulouse	Toulouse	hum						#N/A																		1	FALSE				#N/A	n	n	n	n	n	n
KC912027	no	3	3	3			France	FRA	Europa	Toulouse	Toulouse	hum						#N/A																		1	FALSE				#N/A	n	n	n	n	n	n
KC912028	no	3	3	3			France	FRA	Europa	Toulouse	Toulouse	hum						#N/A																		1	FALSE				#N/A	n	n	n	n	n	n
KC912029	no	3	3	3			France	FRA	Europa	Toulouse	Toulouse	hum						#N/A																		1	FALSE				#N/A	n	n	n	n	n	n
KC912030	no	3	3	3			France	FRA	Europa	Toulouse	Toulouse	hum						#N/A																		1	FALSE				#N/A	n	n	n	n	n	n
KC912031	no	3	3	3			France	FRA	Europa	Toulouse	Toulouse	hum						#N/A																		1	FALSE				#N/A	n	n	n	n	n	n
KC912032	no	3	3	3			France	FRA	Europa	Toulouse	Toulouse	hum						#N/A																		1	FALSE				#N/A	n	n	n	n	n	n
KC912033	no	3	3	3			France	FRA	Europa	Toulouse	Toulouse	hum						#N/A																		1	FALSE				#N/A	n	n	n	n	n	n
KC912034	no	3	3	3			France	FRA	Europa	Toulouse	Toulouse	hum						#N/A																		1	FALSE				#N/A	n	n	n	n	n	n
KC912035	no	3	3	3			France	FRA	Europa	Toulouse	Toulouse	hum						#N/A																		1	FALSE				#N/A	n	n	n	n	n	n
KC912036	no	3	3	3			France	FRA	Europa	Toulouse	Toulouse	hum						#N/A																		1	FALSE				#N/A	n	n	n	n	n	n
KC912037	no	3	3	3			France	FRA	Europa	Toulouse	Toulouse	hum						#N/A																		1	FALSE				#N/A	n	n	n	n	n	n
AF490987	3	3	3f	3feg	BCN6		Spain	ESP	Europa		Barcelona	sewage						6347			3f						3f						..148nt	6592	6739	148	FALSE				TRUE						n
KC912039	no	3	3	3			France	FRA	Europa	Toulouse	Toulouse	hum						#N/A																		1	FALSE				#N/A	n	n	n	n	n	n
KC912040	no	3	3	3			France	FRA	Europa	Toulouse	Toulouse	hum						#N/A																		1	FALSE				#N/A	n	n	n	n	n	n
KC912041	no	3	3	3			France	FRA	Europa	Toulouse	Toulouse	hum						#N/A																		1	FALSE				#N/A	n	n	n	n	n	n
KC912042	no	3	3	3			France	FRA	Europa	Toulouse	Toulouse	hum						#N/A																		1	FALSE				#N/A	n	n	n	n	n	n
KC912043	no	3	3	3			France	FRA	Europa	Toulouse	Toulouse	hum						#N/A																		1	FALSE				#N/A	n	n	n	n	n	n
KC912044	no	3	3	3			France	FRA	Europa	Toulouse	Toulouse	hum						#N/A																		1	FALSE				#N/A	n	n	n	n	n	n
KC912045	no	3	3	3			France	FRA	Europa	Toulouse	Toulouse	hum						#N/A																		1	FALSE				#N/A	n	n	n	n	n	n
KC912046	no	3	3	3			France	FRA	Europa	Toulouse	Toulouse	hum						#N/A																		1	FALSE				#N/A	n	n	n	n	n	n
KC912047	no	3	3	3			France	FRA	Europa	Toulouse	Toulouse	hum						#N/A																		1	FALSE				#N/A	n	n	n	n	n	n
KC912048	no	3	3	3			France	FRA	Europa	Toulouse	Toulouse	hum						#N/A																		1	FALSE				#N/A	n	n	n	n	n	n
KC912049	no	3	3	3			France	FRA	Europa	Toulouse	Toulouse	hum						#N/A																		1	FALSE				#N/A	n	n	n	n	n	n
KC912050	no	3	3	3			France	FRA	Europa	Toulouse	Toulouse	hum						#N/A																		1	FALSE				#N/A	n	n	n	n	n	n
KC912051	no	3	3	3			France	FRA	Europa	Toulouse	Toulouse	hum						#N/A																		1	FALSE				#N/A	n	n	n	n	n	n
KC912052	no	3	3	3			France	FRA	Europa	Toulouse	Toulouse	hum						#N/A																		1	FALSE				#N/A	n	n	n	n	n	n
KC912053	no	3	3	3			France	FRA	Europa	Toulouse	Toulouse	hum						#N/A																		1	FALSE				#N/A	n	n	n	n	n	n
KC912054	no	3	3	3			France	FRA	Europa	Toulouse	Toulouse	hum						#N/A																		1	FALSE				#N/A	n	n	n	n	n	n
KC912055	no	3	3	3			France	FRA	Europa	Toulouse	Toulouse	hum						#N/A																		1	FALSE				#N/A	n	n	n	n	n	n
KC912056	no	3	3	3			France	FRA	Europa	Toulouse	Toulouse	hum						#N/A																		1	FALSE				#N/A	n	n	n	n	n	n
KC912057	no	3	3	3	TR23	29	France	FRA	Europa	Toulouse	Toulouse	hum						#N/A																		1	FALSE				FALSE	n	n	n	n	n	n
AF490988	3	3	3f	3feg	BCN7		Spain	ESP	Europa		Barcelona	sewage						6347									3f						..148nt	6592	6739	148	FALSE				TRUE						n
KC912059	no	3	3	3			France	FRA	Europa	Toulouse	Toulouse	hum						#N/A																		1	FALSE				#N/A	n	n	n	n	n	n
KC912060	no	3	3	3			France	FRA	Europa	Toulouse	Toulouse	hum						#N/A																		1	FALSE				#N/A	n	n	n	n	n	n
KC912061	no	3	3	3			France	FRA	Europa	Toulouse	Toulouse	hum						#N/A																		1	FALSE				#N/A	n	n	n	n	n	n
KC912062	no	3	3	3			France	FRA	Europa	Toulouse	Toulouse	hum						#N/A																		1	FALSE				#N/A	n	n	n	n	n	n
KC912063	no	3	3	3			France	FRA	Europa	Toulouse	Toulouse	hum						#N/A																		1	FALSE				#N/A	n	n	n	n	n	n
KC912064	no	3	3	3			France	FRA	Europa	Toulouse	Toulouse	hum						#N/A																		1	FALSE				#N/A	n	n	n	n	n	n
KC912065	no	3	3	3			France	FRA	Europa	Toulouse	Toulouse	hum						#N/A																		1	FALSE				#N/A	n	n	n	n	n	n
KC912066	no	3	3	3			France	FRA	Europa	Toulouse	Toulouse	hum						#N/A																		1	FALSE				#N/A	n	n	n	n	n	n
KC912067	no	3	3	3			France	FRA	Europa	Toulouse	Toulouse	hum						#N/A																		1	FALSE				#N/A	n	n	n	n	n	n
KC912068	no	3	3	3			France	FRA	Europa	Toulouse	Toulouse	hum						#N/A																		1	FALSE				#N/A	n	n	n	n	n	n
KC912069	no	3	3	3			France	FRA	Europa	Toulouse	Toulouse	hum						#N/A																		1	FALSE				#N/A	n	n	n	n	n	n
KC912070	no	3	3	3			France	FRA	Europa	Toulouse	Toulouse	hum						#N/A																		1	FALSE				#N/A	n	n	n	n	n	n
KC912071	no	3	3	3			France	FRA	Europa	Toulouse	Toulouse	hum						#N/A																		1	FALSE				#N/A	n	n	n	n	n	n
KC912072	no	3	3	3			France	FRA	Europa	Toulouse	Toulouse	hum						#N/A																		1	FALSE				#N/A	n	n	n	n	n	n
KC912073	no	3	3	3			France	FRA	Europa	Toulouse	Toulouse	hum						#N/A																		1	FALSE				#N/A	n	n	n	n	n	n
KC912074	no	3	3	3			France	FRA	Europa	Toulouse	Toulouse	hum						#N/A																		1	FALSE				#N/A	n	n	n	n	n	n
KC912075	no	3	3	3			France	FRA	Europa	Toulouse	Toulouse	hum						#N/A																		1	FALSE				#N/A	n	n	n	n	n	n
KC912076	no	3	3	3			France	FRA	Europa	Toulouse	Toulouse	hum						#N/A																		1	FALSE				#N/A	n	n	n	n	n	n
KC912077	no	3	3	3			France	FRA	Europa	Toulouse	Toulouse	hum						#N/A																		1	FALSE				#N/A	n	n	n	n	n	n
AF490989	3	3	3f	3feg	BCN8		Spain	ESP	Europa		Barcelona	sewage						6347									3f						..148nt	6592	6739	148	FALSE				TRUE						n
KC912079	no	3	3	3			France	FRA	Europa	Toulouse	Toulouse	hum						#N/A																		1	FALSE				#N/A	n	n	n	n	n	n
KC912080	no	3	3	3			France	FRA	Europa	Toulouse	Toulouse	hum						#N/A																		1	FALSE				#N/A	n	n	n	n	n	n
KC912081	no	3	3	3			France	FRA	Europa	Toulouse	Toulouse	hum						#N/A																		1	FALSE				#N/A	n	n	n	n	n	n
KC912082	no	3	3	3			France	FRA	Europa	Toulouse	Toulouse	hum						#N/A																		1	FALSE				#N/A	n	n	n	n	n	n
KC912083	no	3	3	3			France	FRA	Europa	Toulouse	Toulouse	hum						#N/A																		1	FALSE				#N/A	n	n	n	n	n	n
KC912084	no	3	3	3			France	FRA	Europa	Toulouse	Toulouse	hum						#N/A																		1	FALSE				#N/A	n	n	n	n	n	n
KC912085	no	3	3	3			France	FRA	Europa	Toulouse	Toulouse	hum						#N/A																		1	FALSE				#N/A	n	n	n	n	n	n
KC912086	no	3	3	3			France	FRA	Europa	Toulouse	Toulouse	hum						#N/A																		1	FALSE				#N/A	n	n	n	n	n	n
KC912087	no	3	3	3			France	FRA	Europa	Toulouse	Toulouse	hum						#N/A																		1	FALSE				#N/A	n	n	n	n	n	n
KC912088	no	3	3	3			France	FRA	Europa	Toulouse	Toulouse	hum						#N/A																		1	FALSE				#N/A	n	n	n	n	n	n
KC912089	no	3	3	3			France	FRA	Europa	Toulouse	Toulouse	hum						#N/A																		1	FALSE				#N/A	n	n	n	n	n	n
KC912090	no	3	3	3			France	FRA	Europa	Toulouse	Toulouse	hum						#N/A																		1	FALSE				#N/A	n	n	n	n	n	n
KC912091	no	3	3	3			France	FRA	Europa	Toulouse	Toulouse	hum						#N/A																		1	FALSE				#N/A	n	n	n	n	n	n
KC912092	no	3	3	3			France	FRA	Europa	Toulouse	Toulouse	hum						#N/A																		1	FALSE				#N/A	n	n	n	n	n	n
KC912093	no	3	3	3			France	FRA	Europa	Toulouse	Toulouse	hum						#N/A																		1	FALSE				#N/A	n	n	n	n	n	n
KC912094	no	3	3	3			France	FRA	Europa	Toulouse	Toulouse	hum						#N/A																		1	FALSE				#N/A	n	n	n	n	n	n
KC912095	no	3	3	3			France	FRA	Europa	Toulouse	Toulouse	hum						#N/A																		1	FALSE				#N/A	n	n	n	n	n	n
KC912096	no	3	3	3			France	FRA	Europa	Toulouse	Toulouse	hum						#N/A																		1	FALSE				#N/A	n	n	n	n	n	n
KC912097	no	3	3	3			France	FRA	Europa	Toulouse	Toulouse	hum						#N/A																		1	FALSE				#N/A	n	n	n	n	n	n
AF490990	3	3	3f	3feg	BCN9		Spain	ESP	Europa		Barcelona	sewage						6347									3f						..148nt	6592	6739	148	FALSE				TRUE						n
KC912099	no	3	3	3			France	FRA	Europa	Toulouse	Toulouse	hum						#N/A																		1	FALSE				#N/A	n	n	n	n	n	n
KC912100	no	3	3	3			France	FRA	Europa	Toulouse	Toulouse	hum						#N/A																		1	FALSE				#N/A	n	n	n	n	n	n
KC912101	no	3	3	3			France	FRA	Europa	Toulouse	Toulouse	hum						#N/A																		1	FALSE				#N/A	n	n	n	n	n	n
KC912102	no	3	3	3			France	FRA	Europa	Toulouse	Toulouse	hum						#N/A																		1	FALSE				#N/A	n	n	n	n	n	n
KC912103	no	3	3	3			France	FRA	Europa	Toulouse	Toulouse	hum						#N/A																		1	FALSE				#N/A	n	n	n	n	n	n
KC912104	no	3	3	3			France	FRA	Europa	Toulouse	Toulouse	hum						#N/A																		1	FALSE				#N/A	n	n	n	n	n	n
KC912105	no	3	3	3			France	FRA	Europa	Toulouse	Toulouse	hum						#N/A																		1	FALSE				#N/A	n	n	n	n	n	n
KC912106	no	3	3	3			France	FRA	Europa	Toulouse	Toulouse	hum						#N/A																		1	FALSE				#N/A	n	n	n	n	n	n
KC912107	no	3	3	3			France	FRA	Europa	Toulouse	Toulouse	hum						#N/A																		1	FALSE				#N/A	n	n	n	n	n	n
KC912108	no	3	3	3			France	FRA	Europa	Toulouse	Toulouse	hum						#N/A																		1	FALSE				#N/A	n	n	n	n	n	n
KC912109	no	3	3	3			France	FRA	Europa	Toulouse	Toulouse	hum						#N/A																		1	FALSE				#N/A	n	n	n	n	n	n
KC912110	no	3	3	3			France	FRA	Europa	Toulouse	Toulouse	hum						#N/A																		1	FALSE				#N/A	n	n	n	n	n	n
KC912111	no	3	3	3			France	FRA	Europa	Toulouse	Toulouse	hum						#N/A																		1	FALSE				#N/A	n	n	n	n	n	n
KC912112	no	3	3	3			France	FRA	Europa	Toulouse	Toulouse	hum						#N/A																		1	FALSE				#N/A	n	n	n	n	n	n
KC912113	no	3	3	3			France	FRA	Europa	Toulouse	Toulouse	hum						#N/A																		1	FALSE				#N/A	n	n	n	n	n	n
KC912114	no	3	3	3			France	FRA	Europa	Toulouse	Toulouse	hum						#N/A																		1	FALSE				#N/A	n	n	n	n	n	n
KC912115	no	3	3	3			France	FRA	Europa	Toulouse	Toulouse	hum						#N/A																		1	FALSE				#N/A	n	n	n	n	n	n
KC912116	no	3	3	3			France	FRA	Europa	Toulouse	Toulouse	hum						#N/A																		1	FALSE				#N/A	n	n	n	n	n	n
KC912117	no	3	3	3			France	FRA	Europa	Toulouse	Toulouse	hum						#N/A																		1	FALSE				#N/A	n	n	n	n	n	n
FJ464744	3	3	3f	3feg	C12		Spain	ESP	Europa			hum						5994									3f						301nt	6239	6542	304	FALSE				TRUE	n	n	n	n	n	n
KC912119	no	3	3	3			France	FRA	Europa	Toulouse	Toulouse	hum						#N/A																		1	FALSE				#N/A	n	n	n	n	n	n
KC912120	no	3	3	3			France	FRA	Europa	Toulouse	Toulouse	hum						#N/A																		1	FALSE				#N/A	n	n	n	n	n	n
KC912121	no	3	3	3			France	FRA	Europa	Toulouse	Toulouse	hum						#N/A																		1	FALSE				#N/A	n	n	n	n	n	n
KC912122	no	3	3	3			France	FRA	Europa	Toulouse	Toulouse	hum						#N/A																		1	FALSE				#N/A	n	n	n	n	n	n
KC912123	no	3	3	3			France	FRA	Europa	Toulouse	Toulouse	hum						#N/A																		1	FALSE				#N/A	n	n	n	n	n	n
KC912124	no	3	3	3			France	FRA	Europa	Toulouse	Toulouse	hum						#N/A																		1	FALSE				#N/A	n	n	n	n	n	n
KC912125	no	3	3	3			France	FRA	Europa	Toulouse	Toulouse	hum						#N/A																		1	FALSE				#N/A	n	n	n	n	n	n
KC912126	no	3	3	3			France	FRA	Europa	Toulouse	Toulouse	hum						#N/A																		1	FALSE				#N/A	n	n	n	n	n	n
KC912127	no	3	3	3			France	FRA	Europa	Toulouse	Toulouse	hum						#N/A																		1	FALSE				#N/A	n	n	n	n	n	n
KC912130	no	3	3	3			France	FRA	Europa	Toulouse	Toulouse	hum						#N/A																		1	FALSE				#N/A	n	n	n	n	n	n
KC912131	no	3	3	3			France	FRA	Europa	Toulouse	Toulouse	hum						#N/A																		1	FALSE				#N/A	n	n	n	n	n	n
KC912132	no	3	3	3			France	FRA	Europa	Toulouse	Toulouse	hum						#N/A																		1	FALSE				#N/A	n	n	n	n	n	n
KC912133	no	3	3	3			France	FRA	Europa	Toulouse	Toulouse	hum						#N/A																		1	FALSE				#N/A	n	n	n	n	n	n
KC912134	no	3	3	3			France	FRA	Europa	Toulouse	Toulouse	hum						#N/A																		1	FALSE				#N/A	n	n	n	n	n	n
KC912135	no	3	3	3			France	FRA	Europa	Toulouse	Toulouse	hum						#N/A																		1	FALSE				#N/A	n	n	n	n	n	n
KC912136	no	3	3	3	TR7	7	France	FRA	Europa	Toulouse	Toulouse	hum						#N/A																		1	FALSE				TRUE	n	n	n	n	n	n
KC912137	no	3	3	3	TR7	3	France	FRA	Europa	Toulouse	Toulouse	hum						#N/A																		1	FALSE				FALSE	n	n	n	n	n	n
KF176351	no	4	4d	4	CHN-SD-sHEV		China	CHN	Asia			pig	liver	2011				#N/A					4d					CG	x	x	x	x	x			1	FALSE				TRUE	n	n	n	n	n	n
FJ464749	3	3	3f	3feg	C13		Spain	ESP	Europa			hum						5994									3f						301nt	6239	6542	304	FALSE				TRUE	n	n	n	n	n	n
KF268376-93	no											ferret						#N/A																		1	FALSE				#N/A	n	n	n	n	n	n
FJ464748	3	3	3f	3feg	C9		Spain	ESP	Europa			hum						5994									3f						301nt	6239	6542	304	FALSE				TRUE	n	n	n	n	n	n
HQ702488	3	3	3f	3feg	Case1_LCR_Sh		France	FRA	Europa	Marseille	Marseille	hum						6346									3f						..148nt	6591	6742	152	FALSE				TRUE						n
HQ702487	3	3	3f	3feg	Case1_Ser_Lg		France	FRA	Europa	Marseille	Marseille	hum						6346									3f						..148nt	6591	6828	238	FALSE				TRUE	n	n	n	n	n	n
HQ702489	3	3	3f	3feg	Case2_Ser_Sh		France	FRA	Europa	Marseille	Marseille	hum						6297									3f						p	6542	6740	199	FALSE				TRUE						n
FJ653660	3	3	3f	3feg	CU001		Thailand	THA	Asia			hum		2008	Feb	13		19		r		3f	3f	3f	3f	3f	3f	CG	x+	x	x	x	x	27	7478	7452	TRUE				TRUE	sCL	sCL	sCL	sCL	sCL	sCL
GU947815	3	3	3f	3feg	CU002		Thailand	THA	Asia			hum		2009				5442		r							3f						x	5686	7056	1371	FALSE				TRUE						s
GU299813	3	3	3f	3feg	CZhHEV113-09		Czech	CZE	Europa			hum						125					3f						x					134	375	242	FALSE				TRUE							y
EU117411	3	3	3f	3feg	CZswHEV10		Czech	CZE	Europa			pig						125					3ef						x					134	375	242	FALSE				TRUE			n	n	n	n
EU117412	3	3	3f	3feg	CZswHEV14		Czech	CZE	Europa			pig						125					3ef						x					134	375	242	FALSE				TRUE	n	n	n	n	n	n
EU117414	3	3	3f	3feg	CZswHEV27		Czech	CZE	Europa			pig						125					3f						x					134	375	242	FALSE				TRUE
AF195063	3	3	3f	3feg	E11		Spain	ESP	Europa			pig						5994									3f						.	6239	6542	304	FALSE				TRUE	n	n	n	n	n	n
AB369687	3	3	3f	3feg	E116-YKH98C		Japan	THA	Asia			hum		1998			NNMC	23	7217	r	3f	3f	3f	3f	3f	3f	3f	CG	x	x	x	x	x	31	7519	7489	TRUE		National Nagasaki Medical Center		TRUE	sCL	sCL	sCL	sCL	sCL	sCL	y
KJ873912	3	3	3f	3feg	FR	FR_Do	Germany	DEU	Europa	Freiburg	Freiburg	hum	plasma	2013			UMCF	233				3f	3f					CG	x+	x	x	x	x	242	7117	6876	TRUE	eq. KJ873911, ef? No, in region 6239-6714 (5994-6469:Burma) it is eq. To 3j-E088 ???!!!!			TRUE	n	n	n	n	n	n
KJ873911	3	3	3f	3feg	FR	FR_R	Germany	DEU	Europa	Freiburg	Freiburg	hum	plasma	2013			UMCF	233				3f	3f					CG	x+	x	x	x	x	242	7117	6876	TRUE	ef?			FALSE	n	n	n	n	n	n
JF730330	3	3	3f	3feg	Fr-08H53		France	FRA	Europa			pig						6007									3f						.	6252	6544	293	FALSE				TRUE	n	n	n	n	n	n
JF730332	3	3	3f	3feg	Fr-08I96		France	FRA	Europa			pig						6014									3f						.	6259	6544	286	FALSE				TRUE						n
JF730331	3	3	3f	3feg	Fr-08L40		France	FRA	Europa			pig						6021									3f						.	6266	6544	279	FALSE				TRUE						n
HQ688787	3	3	3f	3feg	Fr-10Y57		France	FRA	Europa			hum						6049									3f						.	6294	6562	269	FALSE				TRUE						n
JN906974	3	3	3f	3feg	FR-HuHEVF3f		France	FRA	Europa			hum	feces	2010				6		r		3f	3f	3fL	3f	3f	3f	CG	x+	x	x	x	x	14	7396	7383	TRUE				TRUE	sCL	sCL	sCL	sCL	sCL	sCL
JQ953666	3	3	3f	3feg	FR-SHEV3f		France	FRA	Europa			pig	bile	2008				2		r		3f	3f	3f	3f	3f	3f	CG	x+	x	x	x	x	10	7492	7483	TRUE				TRUE	sCL	sCL	sCL	sCL	sCL	sCL
KF511797	no						Taiwan	CHN	Asia	TWN	TWN	avian						#N/A																		1	FALSE				#N/A	n	n	n	n	n	n
JN906976	3	3	3f	3feg	FR-SHEVB3f		France	FRA	Europa			pig	bile	2010				3		r		3f	3f	3fL	3f	3f	3f	CG	x+	x	x	x	x	11	7478	7468	TRUE				TRUE	sCL	sCL	sCL	sCL	sCL	sCL
JN906975	3	3	3f	3feg	FR-SHEVF3f		France	FRA	Europa			pig	feces	2010				6		r		3f	3f	3fL	3f	3f	3f	CG	x+	x	x	x	x	14	7394	7381	TRUE				TRUE	sCL	sCL	sCL	sCL	sCL	sCL
JF718827	3	3	3f	3feg	FR-SHEVL183		France	FRA	Europa			pig						6017									3f						.	6262	6544	283	FALSE				TRUE						n
JF718828	3	3	3f	3feg	FR-SHEVL185		France	FRA	Europa			pig						6017									3f						.	6262	6544	283	FALSE				TRUE						n
JF718829	3	3	3f	3feg	FR-SHEVL186		France	FRA	Europa			pig						6008									3f						.	6253	6543	291	FALSE				TRUE	n	n	n	n	n	n
AF110388	3	3	3f	3feg	G1		Greece	GRC	Europa			hum						80			3f		3f						371					89	459	371	FALSE				TRUE	L	L					y
AF110391	3	3	3f	3feg	G1		Greece	GRC	Europa			hum						6322			3f						3f						148nt	6567	6714	148	FALSE				FALSE						n
AJ889194	3	3	3f	3feg	GerWW		Germany	DEU	Europa			hum					UReg	156					3f						x					165	355	191	FALSE				TRUE	d	d	n	n	n	n	y
AJ889195	3	3	3f	3feg	GerWW		Germany	DEU	Europa			hum					UReg	5707									3f						453	5952	6404	453	FALSE				FALSE	n	n	n	n	n	d
AJ889196	3	3	3f	3feg	GerWW		Germany	DEU	Europa			hum					UReg	6326									3f						148nt	6571	6692	122	FALSE				FALSE						d
AJ889197	3	3	3f	3feg	GerWW		Germany	DEU	Europa			hum					UReg	6917									3f						171nt	7162	7333	172	FALSE				FALSE						d
DQ200277	3	3	3f	3feg	HEV/HU/NL/2003-0366		Netherlands	NLD	Europa			hum						6322									3ef						148nt	6567	6714	148	FALSE				TRUE						n
DQ200278	3	3	3f	3feg	HEV/HU/NL/2003-471413		Netherlands	NLD	Europa			hum						6322									3ef						148nt	6567	6714	148	FALSE				TRUE						n
DQ200292	3	3	3f	3feg	HEV/HU/NL/2005-0825		Netherlands	NLD	Europa			hum						6322									3ef						148nt	6567	6714	148	FALSE				TRUE						n
DQ200273	3	3	3f	3feg	HEV/HU/NL/217		Netherlands	NLD	Europa			hum						6322									3ef						148nt	6567	6714	148	FALSE				TRUE						n
DQ200295	3	3	3f	3feg	HEV/HU/NL/DB45		Netherlands	NLD	Europa			hum						6322									3ef						148nt	6567	6714	148	FALSE				TRUE						n
EU526615	3	3	3f	3feg	HEV/SW/NL/2005-1012		Netherlands	NLD	Europa			pig						6322									3ef						148nt	6567	6714	148	FALSE				TRUE						n
EF372541	3	3	3f	3feg	HEV/SW/NL/2005-1014		Netherlands	NLD	Europa			pig		2005				125					3f						x					134	375	242	FALSE				TRUE
EF372544	3	3	3f	3feg	HEV/SW/NL/2005-1023		Netherlands	NLD	Europa			pig		2005				125					3f						x					134	375	242	FALSE				TRUE							y-
EU526619	3	3	3f	3feg	HEV/SW/NL/2005-1023		Netherlands	NLD	Europa			pig						6322									3f						148nt	6567	6714	148	FALSE				FALSE						n
EF372549	3	3	3f	3feg	HEV/SW/NL/2005-1034		Netherlands	NLD	Europa			pig		2005				125					3f						x					134	375	242	FALSE				TRUE
EU526610	3	3	3f	3feg	HEV/SW/NL/2005-1034		Netherlands	NLD	Europa			pig						6322									3f						148nt	6567	6714	148	FALSE				FALSE						n
EF372551	3	3	3f	3feg	HEV/SW/NL/2005-1037		Netherlands	NLD	Europa			pig		2005				125					3f						x					134	375	242	FALSE				TRUE
EU526611	3	3	3f	3feg	HEV/SW/NL/2005-1039		Netherlands	NLD	Europa			pig						6322									3ef						148nt	6567	6714	148	FALSE				TRUE						n
EU526612	3	3	3f	3feg	HEV/SW/NL/2005-1049		Netherlands	NLD	Europa			pig						6322									3f						148nt	6567	6714	148	FALSE				TRUE						n
EF372555	3	3	3f	3feg	HEV/SW/NL/2005-1052		Netherlands	NLD	Europa			pig		2005				125					3f						x					134	375	242	FALSE				TRUE
EU526614	3	3	3f	3feg	HEV/SW/NL/2005-1052		Netherlands	NLD	Europa			pig						6322									3f						148nt	6567	6714	148	FALSE				FALSE						n
EF372557	3	3	3f	3feg	HEV/SW/NL/2005-1061		Netherlands	NLD	Europa			pig		2005				125					3f						x					134	375	242	FALSE				TRUE
EU526621	3	3	3f	3feg	HEV/SW/NL/2005-1061		Netherlands	NLD	Europa			pig						6322									3f						148nt	6567	6714	148	FALSE				FALSE						n
EF372559	3	3	3f	3feg	HEV/SW/NL/2005-1065		Netherlands	NLD	Europa			pig		2005				125					3ef						x					134	375	242	FALSE				TRUE
EU526617	3	3	3f	3feg	HEV/SW/NL/2005-1065		Netherlands	NLD	Europa			pig						6322									3ef						148nt	6567	6714	148	FALSE				FALSE
EF372560	3	3	3f	3feg	HEV/SW/NL/2005-1066		Netherlands	NLD	Europa			pig		2005				125					3f						x					134	375	242	FALSE				TRUE
EU526618	3	3	3f	3feg	HEV/SW/NL/2005-1066		Netherlands	NLD	Europa			pig						6322									3f						148nt	6567	6714	148	FALSE				FALSE						n
EU526622	3	3	3f	3feg	HEV/SW/NL/2005-973		Netherlands	NLD	Europa			pig						6322									3ef						148nt	6567	6714	148	FALSE				TRUE						n
EF372524	3	3	3f	3feg	HEV/SW/NL/2005-975		Netherlands	NLD	Europa			pig		2005				125					3f						x					134	375	242	FALSE				TRUE
EU526624	3	3	3f	3feg	HEV/SW/NL/2005-975		Netherlands	NLD	Europa			pig						6322									3f						148nt	6567	6714	148	FALSE				FALSE						n
EF372527	3	3	3f	3feg	HEV/SW/NL/2005-980		Netherlands	NLD	Europa			pig		2005				125					3f						x					134	375	242	FALSE				TRUE
EU526606	3	3	3f	3feg	HEV/SW/NL/2005-980		Netherlands	NLD	Europa			pig						6322									3f						148nt	6567	6714	148	FALSE				FALSE						n
EF372528	3	3	3f	3feg	HEV/SW/NL/2005-981		Netherlands	NLD	Europa			pig		2005				125					3f						x					134	375	242	FALSE				TRUE
EU526607	3	3	3f	3feg	HEV/SW/NL/2005-981		Netherlands	NLD	Europa			pig						6322									3f						148nt	6567	6714	148	FALSE				FALSE						n
EU526623	3	3	3f	3feg	HEV/SW/NL/2005-982		Netherlands	NLD	Europa			pig						6322									3ef						148nt	6567	6714	148	FALSE				TRUE						n
EF372530	3	3	3f	3feg	HEV/SW/NL/2005-987		Netherlands	NLD	Europa			pig		2005				125					3f						x					134	375	242	FALSE				TRUE
EU526608	3	3	3f	3feg	HEV/SW/NL/2005-987		Netherlands	NLD	Europa			pig						6322									3f						148nt	6567	6714	148	FALSE				FALSE						n
EU526609	3	3	3f	3feg	HEV/SW/NL/2005-989		Netherlands	NLD	Europa			pig						6322									3ef						148nt	6567	6714	148	FALSE				TRUE						n
EF372535	3	3	3f	3feg	HEV/SW/NL/2005-997		Netherlands	NLD	Europa			pig		2005				125					3f						x					134	375	242	FALSE				TRUE							y-
EU526613	3	3	3f	3feg	HEV/SW/NL/2005-997		Netherlands	NLD	Europa			pig						6322									3f						148nt	6567	6714	148	FALSE				FALSE						n
EU526616	3	3	3f	3feg	HEV/SW/NL/2006-325455		Netherlands	NLD	Europa			pig						6322									3ef						148nt	6567	6714	148	FALSE				TRUE						n
EU526620	3	3	3f	3feg	HEV/WATER/NL/2004-182		Netherlands	NLD	Europa			water						6322									3ef						148nt	6567	6714	148	FALSE				TRUE						n
KF513703	3	3	3f	3feg	HEV_EW1		UK	GBR	Europa			hum	serum	2002				6017	280								3f						280	6262	6541	280	FALSE				TRUE						n
KF513601	3	3	3f	3feg	HEV_EW106		UK	GBR	Europa			hum	serum	2006				6017	280								3f						280	6262	6541	280	FALSE				TRUE						n
KF513608	3	3	3f	3feg	HEV_EW112		UK	GBR	Europa			hum	serum	2006				6017	280								3f						280	6262	6541	280	FALSE				TRUE						n
KF513609	3	3	3f	3feg	HEV_EW113		UK	GBR	Europa			hum	serum	2006				6017	280								3f						280	6262	6541	280	FALSE				TRUE						n
KF513614	3	3	3f	3feg	HEV_EW118		UK	GBR	Europa			hum	serum	2006				6017	280								3f						280	6262	6541	280	FALSE				TRUE						n
KF513628	3	3	3f	3feg	HEV_EW130		UK	GBR	Europa			hum	serum	2007				6017	280								3f						280	6262	6541	280	FALSE				TRUE						n
KF513629	3	3	3f	3feg	HEV_EW131		UK	GBR	Europa			hum	serum	2007				6017	280								3f						280	6262	6541	280	FALSE				TRUE						n
KF513631	3	3	3f	3feg	HEV_EW133		UK	GBR	Europa			hum	serum	2007				6017	280								3f						280	6262	6541	280	FALSE				TRUE						n
KF513636	3	3	3f	3feg	HEV_EW138		UK	GBR	Europa			hum	serum	2007				6017	280								3f						280	6262	6541	280	FALSE				TRUE						n
KF513648	3	3	3f	3feg	HEV_EW14		UK	GBR	Europa			hum	serum	2004				6017	280								3f						280	6262	6541	280	FALSE				TRUE						n
KF513645	3	3	3f	3feg	HEV_EW146		UK	GBR	Europa			hum	serum	2007				6017	280								3f						280	6262	6541	280	FALSE				TRUE						n
KF513668	3	3	3f	3feg	HEV_EW168		UK	GBR	Europa			hum	serum	2006				6017	280								3f						280	6262	6541	280	FALSE				TRUE						n
KF513669	3	3	3f	3feg	HEV_EW169		UK	GBR	Europa			hum	serum	2006				6017	280								3f						280	6262	6541	280	FALSE				TRUE						n
KF513681	3	3	3f	3feg	HEV_EW17		UK	GBR	Europa			hum	serum	2004				6017	280								3f						280	6262	6541	280	FALSE				TRUE						n
KF513693	3	3	3f	3feg	HEV_EW190		UK	GBR	Europa			hum	serum	2008				6017	280								3f						280	6262	6541	280	FALSE				TRUE						n
KF513694	3	3	3f	3feg	HEV_EW191		UK	GBR	Europa			hum	serum	2007				6017	236								3f						280	6262	6497	236	FALSE				TRUE						n
KF513698	3	3	3f	3feg	HEV_EW196		UK	GBR	Europa			hum	serum	2009				6017	280								3f						280	6262	6541	280	FALSE				TRUE						n
KF513814	3	3	3f	3feg	HEV_EW2		UK	GBR	Europa			hum	serum	2001				6017	280								3f						280	6262	6541	280	FALSE				TRUE						n
KF513712	3	3	3f	3feg	HEV_EW208		UK	GBR	Europa			hum	serum	2009				6017	280								3f						280	6262	6541	280	FALSE				TRUE						n
KF513718	3	3	3f	3feg	HEV_EW213		UK	GBR	Europa			hum	serum	2009				6017	280								3f						280	6262	6541	280	FALSE				TRUE						n
KF513719	3	3	3f	3feg	HEV_EW214		UK	GBR	Europa			hum	serum	2009				6017	280								3f						280	6262	6541	280	FALSE				TRUE						n
KF513726	3	3	3f	3feg	HEV_EW220		UK	GBR	Europa			hum	serum	2009				6017	280								3f						280	6262	6541	280	FALSE				TRUE						n
KF513728	3	3	3f	3feg	HEV_EW222		UK	GBR	Europa			hum	serum	2009				6017	280								3f						280	6262	6541	280	FALSE				TRUE						n
KF513730	3	3	3f	3feg	HEV_EW224		UK	GBR	Europa			hum	serum	2009				6017	280								3f						280	6262	6541	280	FALSE				TRUE						n
KF513740	3	3	3f	3feg	HEV_EW233		UK	GBR	Europa			hum	serum	2010				6017	280								3f						280	6262	6541	280	FALSE				TRUE						n
KF513750	3	3	3f	3feg	HEV_EW242		UK	GBR	Europa			hum	serum	2010				6017	280								3f						280	6262	6541	280	FALSE				TRUE						n
KF513752	3	3	3f	3feg	HEV_EW244		UK	GBR	Europa			hum	serum	2010				6017	280								3f						280	6262	6541	280	FALSE				TRUE						n
KF513753	3	3	3f	3feg	HEV_EW245		UK	GBR	Europa			hum	serum	2010				6017	280								3f						280	6262	6541	280	FALSE				TRUE						n
KF513761	3	3	3f	3feg	HEV_EW252		UK	GBR	Europa			hum	serum	2010				6017	266								3f						280	6262	6527	266	FALSE				TRUE						n
KF513766	3	3	3f	3feg	HEV_EW257		UK	GBR	Europa			hum	serum	2010				6017	280								3f						280	6262	6541	280	FALSE				TRUE						n
KF513770	3	3	3f	3feg	HEV_EW260		UK	GBR	Europa			hum	serum	2010				6017	280								3f						280	6262	6541	280	FALSE				TRUE						n
KF513771	3	3	3f	3feg	HEV_EW261		UK	GBR	Europa			hum	serum	2010				6017	280								3f						280	6262	6541	280	FALSE				TRUE						n
KF513788	3	3	3f	3feg	HEV_EW277		UK	GBR	Europa			hum	serum	2011				6017	280								3f						280	6262	6541	280	FALSE	New subtype/ Other genotype?			TRUE						n
KF513809	3	3	3f	3feg	HEV_EW296		UK	GBR	Europa			hum	serum	2011				6017	280								3f						280	6262	6541	280	FALSE				TRUE						n
KF513816	3	3	3f	3feg	HEV_EW301		UK	GBR	Europa			hum	serum	2011				6017	280								3f						280	6262	6541	280	FALSE				TRUE						n
KF513817	3	3	3f	3feg	HEV_EW302		UK	GBR	Europa			hum	serum	2011				6017	280								3f						280	6262	6541	280	FALSE				TRUE						n
KF513824	3	3	3f	3feg	HEV_EW309		UK	GBR	Europa			hum	serum	2011				6017	280								3f						280	6262	6541	280	FALSE				TRUE						n
KF513833	3	3	3f	3feg	HEV_EW317		UK	GBR	Europa			hum	serum	2011				6017	280								3f						280	6262	6541	280	FALSE				TRUE						n
KF513860	3	3	3f	3feg	HEV_EW341		UK	GBR	Europa			hum	serum	2011				6017	280								3f						280	6262	6541	280	FALSE				TRUE						n
KF513865	3	3	3f	3feg	HEV_EW346		UK	GBR	Europa			hum	serum	2011				6017	280								3f						280	6262	6541	280	FALSE				TRUE						n
KF513875	3	3	3f	3feg	HEV_EW355		UK	GBR	Europa			hum	serum	2011				6017	280								3f						280	6262	6541	280	FALSE				TRUE						n
KF513893	3	3	3f	3feg	HEV_EW371		UK	GBR	Europa			hum	serum	2012				6017	280								3f						280	6262	6541	280	FALSE				TRUE						n
KF513906	3	3	3f	3feg	HEV_EW383		UK	GBR	Europa			hum	serum	2012				6017	280								3f						280	6262	6541	280	FALSE				TRUE						n
KF513923	3	3	3f	3feg	HEV_EW399		UK	GBR	Europa			hum	serum	2012				6017	267								3f						280	6262	6528	267	FALSE				TRUE						n
KF513929	3	3	3f	3feg	HEV_EW403		UK	GBR	Europa			hum	serum	2012				6017	280								3f						280	6262	6541	280	FALSE				TRUE						n
KF513932	3	3	3f	3feg	HEV_EW406		UK	GBR	Europa			hum	serum	2012				6017	280								3f						280	6262	6541	280	FALSE				TRUE						n
KF513939	3	3	3f	3feg	HEV_EW412		UK	GBR	Europa			hum	serum	2012				6017	280								3f						280	6262	6541	280	FALSE				TRUE						n
KF513969	3	3	3f	3feg	HEV_EW43		UK	GBR	Europa			hum	serum	2005				6017	280								3f						280	6262	6541	280	FALSE				TRUE						n
KF513963	3	3	3f	3feg	HEV_EW434		UK	GBR	Europa			hum	serum	2012				6017	280								3f						280	6262	6541	280	FALSE				TRUE						n
KF513986	3	3	3f	3feg	HEV_EW455		UK	GBR	Europa			hum	serum	2012				6017	280								3f						280	6262	6541	280	FALSE				TRUE						n
KF513990	3	3	3f	3feg	HEV_EW459		UK	GBR	Europa			hum	serum	2012				6017	279								3f						280	6262	6540	279	FALSE				TRUE						n
KF513996	3	3	3f	3feg	HEV_EW464		UK	GBR	Europa			hum	serum	2012				6017	280								3f						280	6262	6541	280	FALSE				TRUE						n
KF514005	3	3	3f	3feg	HEV_EW472		UK	GBR	Europa			hum	serum	2012				6017	280								3f						280	6262	6541	280	FALSE				TRUE						n
KF514015	3	3	3f	3feg	HEV_EW481		UK	GBR	Europa			hum	serum	2012				6017	280								3f						280	6262	6541	280	FALSE				TRUE						n
KF514034	3	3	3f	3feg	HEV_EW499		UK	GBR	Europa			hum	serum	2012				6017	280								3f						280	6262	6541	280	FALSE				TRUE						n
KF514045	3	3	3f	3feg	HEV_EW508		UK	GBR	Europa			hum	serum	2012				6017	280								3f						280	6262	6541	280	FALSE				TRUE						n
KF514087	3	3	3f	3feg	HEV_EW88		UK	GBR	Europa			hum	serum	2006				6017	280								3f						280	6262	6541	280	FALSE				TRUE						n
FJ956757	3	3	3f	3feg	HEV_RKI		Germany	DEU	Europa	Berlin	Berlin?	hum		2005	7	7	RKI	3		r		3f	3f	3f	3f	3f	3f	CG	x+	x	x	x	x	11	7519	7509	TRUE				TRUE	sCL	sCL	sCL	sCL	sCL	sCL	y
KJ547592	3	3	3f	3feg	huFR_D		Germany	DEU	Europa			hum	plasma	2014	1	8	FUH	125					3ef						x					134	375	242	FALSE				TRUE	n	n
KJ547593	3	3	3f	3feg	huFR_R	#1	Germany	DEU	Europa			hum	plasma	2014	1	8	FUH	125					3ef						x					134	375	242	FALSE				TRUE	n	n
FJ641052	3	3	3f	3feg	HUN-E134		Hungary	HUN	Europa			hum						6322									3f						148nt	6567	6714	148	FALSE				TRUE						n
EF530665	3	3	3f	3feg	HUN-E86		Hungary	HUN	Europa			hum						6322									3f						148nt	6567	6714	148	FALSE				TRUE						n
KF891380	3	3	3f	3feg	ITswHEV1331		Italy	ITA	Europa			pig	feces					5113		r						3f	3f					x	x	5353	7406	2054	FALSE				TRUE					s	s
AB291961	3	3	3f	3feg	JMH-Osa04C		Japan	THA	Asia		Osaka	hum		2004	3	10	OMC	2	7241	r		3f	3f	3f	3f	3f	3f	CG	x	x	x	x	x	10	7519	7510	TRUE		Osaka Medical College		TRUE	sCL	sCL	sCL	sCL	sCL	sCL	y
AF335998	3	3	3f	3feg	NLSW11		Netherlands	NLD	Europa			pig	stool pool	1998				125			3f		3f						x					134	375	242	FALSE				TRUE	L	L					y
AF335999	3	3	3f	3feg	NLSW13		Netherlands	NLD	Europa			pig	stool pool	1998				125			3f		3f						x					134	375	242	FALSE				TRUE	L	L
AF336000	3	3	3f	3feg	NLSW15		Netherlands	NLD	Europa			pig	stool pool	1998				125			3f		3f						x					134	375	242	FALSE				TRUE	L	L					y
AF336003	3	3	3f	3feg	NLSW28		Netherlands	NLD	Europa			pig	stool pool	1998				125			3f		3f						x					134	375	242	FALSE				TRUE	L	L
AF336005	3	3	3f	3feg	NLSW41		Netherlands	NLD	Europa			pig	stool pool	1998				125			3f		3f						x					134	375	242	FALSE				TRUE	L	L
AF336006	3	3	3f	3feg	NLSW50		Netherlands	NLD	Europa			pig	stool pool	1998				125			3f		3f						x					134	375	242	FALSE				TRUE	L	L					y-
AY032758	3	3	3f	3feg	NLSW50		Netherlands	NLD	Europa			pig	stool pool	1998				5994			3f						3f						301nt	6239	6542	304	FALSE				FALSE	n	n	n	n	n	n
AF336008	3	3	3f	3feg	NLSW76		Netherlands	NLD	Europa			pig	stool pool	1998				125			3f		3f						x					134	375	242	FALSE				TRUE	L	L
AY032757	3	3	3f	3feg	NLSW76		Netherlands	NLD	Europa			pig	stool pool	1998				5994			3f						3f						301nt	6239	6542	304	FALSE				FALSE	n	n	n	n	n	n
AF336009	3	3	3f	3feg	NLSW82		Netherlands	NLD	Europa			pig	stool pool	1998				125			3f		3f						x					134	375	242	FALSE				TRUE	L	L
AF336010	3	3	3f	3feg	NLSW85		Netherlands	NLD	Europa			pig	stool pool	1998				125			3f		3f						x					134	375	242	FALSE				TRUE	L	L
AF336011	3	3	3f	3feg	NLSW91		Netherlands	NLD	Europa			pig	stool pool	1998				125			3f		3f						x					134	375	242	FALSE				TRUE	L	L
AY032759	3	3	3f	3feg	NLSW91		Netherlands	NLD	Europa			pig	stool pool	1998				5994			3f						3f						301nt	6239	6542	304	FALSE				FALSE	n	n	n	n	n	n
DQ996399	3	3	3f	3feg	NLSWIE3		Netherlands	NLD	Europa			pig						6322									3ef						148nt	6567	6714	148	FALSE				TRUE						n
DQ916143	3	3	3f	3feg	NLSWLiver25		Netherlands	NLD	Europa			pig	liver					6322									3ef						148nt	6567	6714	148	FALSE				TRUE						n
JN995572	3	3	3f	3feg	Oct11		Germany	SWE	Europa			hum	plasma				PEI	5119								3f						284		5363	5646	284	FALSE				TRUE						n
JN995573	3	3	3f	3feg	Oct12		Germany	SWE	Europa			hum	plasma				PEI	5119								3f						284		5363	5646	284	FALSE				TRUE						n
JN995565	3	3	3f	3feg	Oct4		Germany	SWE	Europa			hum	plasma				PEI	5119								3f						284		5363	5646	284	FALSE				TRUE						n
JN995570	3	3	3f	3feg	Oct9		Germany	SWE	Europa			hum	plasma				PEI	5119								3f						284		5363	5646	284	FALSE				TRUE						n
FJ998017	3	3	3f	3feg	SA29		Germany	DEU	Europa	BB,Welzow	Brandenburg/Saxony, Welzow, Proschim	wb	bile	2007	Dec	1	RKI	5329		r							3f						974	5573	6546	974	FALSE				TRUE						sd+
GU117636	3	3	3f	3feg	Sw28IT		Italy	ITA	Europa			pig	bile					4918		r						3f	3f					x	x	5158	7374	2217	FALSE				TRUE					sd+	s
EU723512	3	3	3f	3feg	SW626		Spain	ESP	Europa			pig		2005				3		r		3f	3f	3ef	3f	3f	3f	CG	x+	x	x	x	x	11	7519	7509	TRUE				TRUE	sCL	sCL	sCL	sCL	sCL	sCL
EU723513	3	3	3f	3feg	SW627		Spain	ESP	Europa			pig		2005				28		r		3f	3f	3ef	3f	3f	3f	CG	x+	x	x	x	x	37	7519	7483	TRUE				TRUE	sCL	sCL	sCL	sCL	sCL	sCL
JN415704	3	3	3f	3feg	swine/Ger/19		Germany	DEU	Europa			pig	liver	2008			TiHo	125					3ef						x					134	375	242	FALSE				TRUE	d	d
EU723514	3	3	3f	3feg	SWP6		Spain	ESP	Europa			pig		2006				3		r		3f	3f	3fL	3f	3f	3f	CG	x+	x	x	x	x	11	7519	7509	TRUE				TRUE	sCL	sCL	sCL	sCL	sCL	sCL	y
EU723515	3	3	3f	3feg	SWP7		Spain	ESP	Europa			pig		2006				28		r		3f	3f	3fL	3f	3f	3f	CG	x+	x	x	x	x	37	7519	7483	TRUE				TRUE	sCL	sCL	sCL	sCL	sCL	sCL
EU723516	3	3	3f	3feg	SWP8		Spain	ESP	Europa			pig		2006				28		r		3f	3f	3fL	3f	3f	3f	CG	x+	x	x	x	x	37	7519	7483	TRUE				TRUE	sCL	sCL	sCL	sCL	sCL	sCL	y
EU117407	3	3	3f	3feg	SWswHEV		Czech	CZE	Europa			pig						125					3ef						x					134	375	242	FALSE				TRUE	n	n
EU360977	3	3	3f	3feg	swX07-E1		Sweden	SWE	Europa			pig						0		r		3ef	3ef	3ef	3ef	3ef	3f	CG	x+	x	x	x	x	7	7519	7513	TRUE				TRUE	sCL	sCL	sCL	sCL	sCL	sCL
EU375463	3	3	3f	3feg	Thai-swHEV07		Thailand	THA	Asia			pig		2006	12	26		2		r		3f	3f	3f	3f	3f	3f	CG	x+	x	x	x	x	10	7519	7510	TRUE				TRUE	sCL	sCL	sCL	sCL	sCL	sCL	y
EU495107	3	3	3f	3feg	TLS03		France	FRA	Europa			hum						4232							3f						x			4454	4823	370	TRUE				TRUE	n	n	n		n	n
EU495156	3	3	3f	3feg	TLS03		France	FRA	Europa			hum						2082						3fL						435				2091	2525	435	FALSE				FALSE	n	n		n	n	n
EU495216	3	3	3f	3feg	TLS03		France	FRA	Europa			hum						5994									3f						301nt	6239	6542	304	FALSE				FALSE	n	n	n	n	n	n
EU495118	3	3	3f	3feg	TLS07		France	FRA	Europa			hum						4232							3f						x			4454	4823	370	TRUE				TRUE	n	n	n		n	n
EU495160	3	3	3f	3feg	TLS07		France	FRA	Europa			hum						2082						3fL						435				2091	2525	435	FALSE				FALSE	n	n	n	n	n	n
EU495201	3	3	3f	3feg	TLS07		France	FRA	Europa			hum						5994									3f						301nt	6239	6542	304	FALSE				FALSE	n	n	n	n	n	n
KC166967	3	3	3f	3feg	TLS09	M00	France	FRA	Europa	Toulouse	Toulouse	hum	plasma	2004	Nov	22		25		r		3f	3f	3fL	3f	3f	3f	CG	x+	x	x	x	x	33	7489	7457	TRUE				FALSE	sCL	sCL	sCL	sCL	sCL	sCL
EU495120	3	3	3f	3feg	TLS10		France	FRA	Europa			hum						4232							3f						x			4454	4823	370	TRUE				TRUE	n	n	n		n	n
EU495149	3	3	3f	3feg	TLS10		France	FRA	Europa			hum						2082						3fL						435				2091	2525	435	FALSE				FALSE	n	n	n	n	n	n
EU495210	3	3	3f	3feg	TLS10		France	FRA	Europa			hum						5994									3f						301nt	6239	6542	304	FALSE				FALSE	n	n	n	n	n	n
EU495131	3	3	3f	3feg	TLS17		France	FRA	Europa			hum						4232							3f						x			4454	4823	370	TRUE				TRUE	n	n	n		n	n
EU495163	3	3	3f	3feg	TLS17		France	FRA	Europa			hum						2082						3fL						435				2091	2525	435	FALSE				FALSE	n	n		n	n	n
EU495218	3	3	3f	3feg	TLS17		France	FRA	Europa			hum						5994									3f						301nt	6239	6542	304	FALSE				FALSE	n	n	n	n	n	n
EU495134	3	3	3f	3feg	TLS19		France	FRA	Europa			hum						4232							3f						x			4454	4823	370	TRUE				TRUE	n	n	n		n	n
EU495176	3	3	3f	3feg	TLS19		France	FRA	Europa			hum						2082						3fL						435				2091	2525	435	FALSE				FALSE	n	n	n	n	n	n
EU495200	3	3	3f	3feg	TLS19		France	FRA	Europa			hum						5994									3f						301nt	6239	6542	304	FALSE				FALSE	n	n	n	n	n	n
EU495113	3	3	3f	3feg	TLS22		France	FRA	Europa			hum						4232							3f						x			4454	4823	370	TRUE				TRUE	n	n	n		n	n
EU495168	3	3	3f	3feg	TLS22		France	FRA	Europa			hum						2082						3fL						435				2091	2525	435	FALSE				FALSE	n	n		n	n	n
EU495192	3	3	3f	3feg	TLS22		France	FRA	Europa			hum						5994									3f						301nt	6239	6542	304	FALSE				FALSE	n	n	n	n	n	n
EU495148	3	3	3f	3feg	TLS25		France	FRA	Europa			hum						3		r		3f	3f	3fL	3f	3f	3f	CG	x+	x	x	x	x	11	7519	7509	TRUE				TRUE	sCL	sCL	sCL	sCL	sCL	sCL	y
EU495136	3	3	3f	3feg	TLS26		France	FRA	Europa			hum						4244							3f						x			4466	4823	358	TRUE				TRUE	n	n	n		n	n
EU495171	3	3	3f	3feg	TLS26		France	FRA	Europa			hum						2082						3fL						435				2091	2525	435	FALSE				FALSE	n	n	n	n	n	n
EU495195	3	3	3f	3feg	TLS26		France	FRA	Europa			hum						5994									3f						301nt	6239	6542	304	FALSE				FALSE	n	n	n	n	n	n
EU495110	3	3	3f	3feg	TLS33		France	FRA	Europa			hum						4232							3f						x			4454	4823	370	TRUE				TRUE	n	n	n		n	n
EU495184	3	3	3f	3feg	TLS33		France	FRA	Europa			hum						2082						3f						435				2091	2525	435	FALSE				FALSE	n	n	n	n	n	n
EU495220	3	3	3f	3feg	TLS33		France	FRA	Europa			hum						5994									3f						301nt	6239	6542	304	FALSE				FALSE	n	n	n	n	n	n
EU495142	3	3	3f	3feg	TLS37		France	FRA	Europa			hum						4232							3f						x			4454	4823	370	TRUE				TRUE	n	n	n		n	n
EU495180	3	3	3f	3feg	TLS37		France	FRA	Europa			hum						2082						3f						435				2091	2525	435	FALSE				FALSE	n	n		n	n	n
EU495226	3	3	3f	3feg	TLS37		France	FRA	Europa			hum						5994									3f						301nt	6239	6542	304	FALSE				FALSE	n	n	n	n	n	n
JN398370	3	3	3f	3feg	TR09		France	FRA	Europa	Toulouse	Toulouse	hum		2005	Nov			5147		r						3f	3f					x	x	5391	7248	1858	FALSE				TRUE					s	s
KC911918	3	3	3f	3feg	TR11	1	France	FRA	Europa	Toulouse	Toulouse	hum		2005	Sep	3		1804		r				3fL						x				1813	3075	1263	FALSE				FALSE			s
KC911903	3	3	3f	3feg	TR12	1	France	FRA	Europa	Toulouse	Toulouse	hum		2006	Oct	30		1804		r				3fL						x				1813	3075	1263	FALSE				FALSE			s
KC912098	3	3	3f	3feg	TR13	1	France	FRA	Europa	Toulouse	Toulouse	hum						1804		r				3fL						x				1813	3075	1263	FALSE				TRUE			s
KC912078	3	3	3f	3feg	TR14	1	France	FRA	Europa	Toulouse	Toulouse	hum						1804		r				3fL						x				1813	3075	1263	FALSE				TRUE			s
KC912058	3	3	3f	3feg	TR15	1	France	FRA	Europa	Toulouse	Toulouse	hum						1804		r				3fL						x				1813	3075	1263	FALSE				TRUE			s
KC911878	3	3	3f	3feg	TR18	1	France	FRA	Europa	Toulouse	Toulouse	hum		2007	Jun	25		1804		r				3f						x				1813	3075	1263	FALSE				FALSE			s
KC911938	3	3	3f	3feg	TR21	1	France	FRA	Europa	Toulouse	Toulouse	hum		2006	Sep	12		1804		r				3f						x				1813	3075	1263	FALSE				TRUE			s
KC911978	3	3	3f	3feg	TR25	1	France	FRA	Europa	Toulouse	Toulouse	hum						1804		r				3fL						x				1813	3075	1263	FALSE				TRUE			s
KC911998	3	3	3f	3feg	TR3	1	France	FRA	Europa	Toulouse	Toulouse	hum						1804		r				3fL						x				1813	3075	1263	FALSE				TRUE			s
KC912018	3	3	3f	3feg	TR4	1	France	FRA	Europa	Toulouse	Toulouse	hum						1804		r				3f						x				1813	3075	1263	FALSE				TRUE			s
KC911858	3	3	3f	3feg	TR6	1	France	FRA	Europa	Toulouse	Toulouse	hum		2006	Feb	1		1804		r				3fL						x				1813	3075	1263	FALSE				FALSE			s
KC912118	3	3	3f	3feg	TR7	1	France	FRA	Europa	Toulouse	Toulouse	hum						1804		r				3fL						x				1813	3075	1263	FALSE				FALSE			s
KC911958	3	3	3f	3feg	TR8	1	France	FRA	Europa	Toulouse	Toulouse	hum						1804		r				3fL						x				1813	3075	1263	FALSE				FALSE			s
JQ522948	3	3	3f	3feg	U1		Spain	ESP	Europa			pig	feces	2005				5147		r						3f	3f					x	x	5391	7374	1984	FALSE				TRUE					s	s
EU879100	3	3	3f	3feg	V0609821		Germany	DEU	Europa			hum					UReg	125					3f						x					134	375	242	FALSE				TRUE	d-	d-
EU879102	3	3	3f	3feg	V0609825		Germany	DEU	Europa			hum					UReg	125					3f						x					134	375	242	FALSE				TRUE	d-	d-					y
EU879106	3	3	3f	3feg	V0616823		Germany	DEU	Europa			hum					UReg	125					3f						x					134	375	242	FALSE				TRUE	d	d					y-
EU879112	3	3	3f	3feg	V0707060		Germany	DEU	Europa			hum					UReg	125					3ef						x					134	375	242	FALSE				TRUE	d	d
EU879114	3	3	3f	3feg	V0710246		Germany	DEU	Europa			hum					UReg	125					3ef						x					134	375	242	FALSE				TRUE	d	d
EU879116	3	3	3f	3feg	V0711277		Germany	DEU	Europa			hum					UReg	125					3ef						x					134	375	242	FALSE				TRUE	d	d
HE605113	3	3	3f	3feg	V1007014		Germany	DEU	Europa			hum	serum	2010	Mar		UReg	125					3f						242					134	375	242	FALSE				TRUE	d	d
FN985024	3	3	3f	3feg	V1011292		Germany	DEU	Europa	BB	Brandenburg	hum					UReg	125					3ef						x					134	375	242	FALSE				TRUE	d	d
FN985026	3	3	3f	3feg	V1011911		Germany	DEU	Europa	MV	Mecklenburg-Vorpommern	hum					UReg	125					3ef						x					134	375	242	FALSE				TRUE	d	d
FR728250	3	3	3f	3feg	V1021644		Germany	DEU	Europa	BB	Brandenburg	hum					UReg	125					3ef						x					134	375	242	FALSE				TRUE	d	d
AF195061	3	3	3f	3feg	VH1		Spain	ESP	Europa			hum						5994			3f						3f						301nt	6239	6542	304	FALSE				TRUE	n	n	n	n	n	n
AF195064	3	3	3f	3feg	VH1		Spain	ESP	Europa			hum						80			3f		3f						371					89	459	371	FALSE				FALSE	L	L					y
AF491000	3	3	3f	3feg	VH1		Spain	ESP	Europa			hum						6347			3f						3f						..148nt	6592	6739	148	FALSE				FALSE						n
AF195062	3	3	3f	3feg	VH2		Spain	ESP	Europa			hum						5994			3f						3f						301nt	6239	6542	304	FALSE				TRUE	n	n	n	n	n	n
AF195065	3	3	3f	3feg	VH2		Spain	ESP	Europa			hum						80			3f		3f						371					89	459	371	FALSE				FALSE	L	L					y
AF491001	3	3	3f	3feg	VH2		Spain	ESP	Europa			hum						6347			3f						3f						..148nt	6592	6739	148	FALSE				FALSE						n
AY540113	3	3	3f	3feg	VH3		Spain	ESP	Europa			hum						6347			3f						3f						..148nt	6592	6739	148	FALSE				TRUE						n
AY540114	3	3	3f	3feg	VH4		Spain	ESP	Europa			hum						6347			3f						3f						..148nt	6592	6739	148	FALSE				TRUE						n
EU035816	3	3	3f	3feg	WvdP		Netherlands	NLD	Europa			pig						6298									3ef						p	6543	6739	197	FALSE				TRUE						n
JN257709	3	3	3feg	3feg	PP302		Germany	DEU	Europa			hum	plasma				PEI	5149								3feg?						166		5393	5558	166	FALSE				TRUE						n
FR728251	3	3	3feg	3feg	V1019129		Germany	DEU	Europa	BB	Brandenburg	hum					UReg	125					3feg						x					134	375	242	FALSE				TRUE	d	d
FR728252	3	3	3feg	3feg	V1019129		Germany	DEU	Europa	BB	Brandenburg	hum					UReg	6935									3						..	7180	7314	135	FALSE				FALSE						d
HM483384	3	3	3g	3feg	009-10		Serbia	SRB	Europa			pig						125					3g						x					134	375	242	FALSE				TRUE	n	n					y-
GU299812	3	3	3g	3feg	CZhHEV108-09		Czech	CZE	Europa			hum						125					3g						x					134	375	242	FALSE				TRUE	n	n					y-
EU117408	3	3	3g	3feg	CZswHEV1		Czech	CZE	Europa			pig						125					3g						x					134	367	234	FALSE				TRUE
EU117413	3	3	3g	3feg	CZswHEV21		Czech	CZE	Europa			pig						125					3g						x					134	375	242	FALSE				TRUE							y
EU117409	3	3	3g	3feg	CZswHEV4		Czech	CZE	Europa			pig						125					3g						x					134	375	242	FALSE				TRUE
EU117410	3	3	3g	3feg	CZswHEV6		Czech	CZE	Europa			pig						125					3g						x					134	375	242	FALSE				TRUE	n	n
GU299816	3	3	3g	3feg	CZwbHEV51-09		Czech	CZE	Europa			wb						125					3g						x					134	375	242	FALSE				TRUE							y
GU299814	3	3	3g	3feg	CZwbHEV71-09		Czech	CZE	Europa			wb						125					3g						x					134	375	242	FALSE				TRUE	n	n					y-
AF455784	3	3	3g	3feg	Osh 205		Kyrg	KGZ	Asia			pig						0		r	3g	3g	3g	3g	3g	3g	3g	CG	x+	x	x	x	x	8	7519	7512	TRUE				TRUE	sCL	sCL	sCL	sCL	sCL	sCL	y
EU879118	3	3	3g	3feg	V0714229		Germany	DEU	Europa			hum					UReg	125					3g						x					134	375	242	FALSE				TRUE	d	d					y
JF431017	3	3	3k	3feg	SI-P36		Slovenia	SVN	Europa			pig		2004	Apr	13		5982									3k						301nt	6227	6552	326	FALSE				TRUE						n
JF431037	3	3	3k	3feg	SI-P36		Slovenia	SVN	Europa			pig						80					3k						371					89	459	371	FALSE				FALSE							y
JF431032	3	3	3k	3feg	SI-P6		Slovenia	SVN	Europa			pig						6001									3k						301nt	6246	6551	306	FALSE				TRUE						n
JF431034	3	3	3k	3feg	SI-P6		Slovenia	SVN	Europa			pig						80					3k						371					89	459	371	FALSE				FALSE							y
JF431023	3	3	3k	3feg	SI-P65		Slovenia	SVN	Europa			pig		2004	Dec	2		5987									3k						301nt	6232	6552	321	FALSE				TRUE						n
JF431042	3	3	3k	3feg	SI-P65		Slovenia	SVN	Europa			pig						109					3k						x					118	459	342	FALSE				FALSE							y
HE797854	3	3	3a	3jab	8603		Germany	DEU	Europa	MV	Mecklenburg-Vorpommern	wb	blood	2005			FLI	6277									3a						187	6522	6708	187	FALSE			y	TRUE						d
JQ807476	3	3	3a	3jab	8603		Germany	DEU	Europa	MV	Mecklenburg-Vorpommern	wb	blood	2005			FLI	5118								3a						328		5358	5685	328	FALSE			y	FALSE					d+
HM483380	3	3	3a	3jab	005-10		Serbia	SRB	Europa			pig						125					3a						x					134	375	242	FALSE				TRUE	n	n
HM483381	3	3	3a	3jab	006-10		Serbia	SRB	Europa			pig						125					3a						x					134	375	242	FALSE				TRUE	n	n
HM483382	3	3	3a	3jab	007-10		Serbia	SRB	Europa			pig						125					3a						x					134	375	242	FALSE				TRUE	n	n
HM483383	3	3	3a	3jab	008-10		Serbia	SRB	Europa			pig						125					3a						x					134	375	242	FALSE				TRUE	n	n
JX110666	3	3	3a	3jab	21106		Germany	DEU	Europa			hum		2009			UBMC	4281							3a						297			4503	4803	301	TRUE				TRUE	n	n	n	n	n	n
JX110667	3	3	3a	3jab	21387		Germany	DEU	Europa			hum		2009			UBMC	4281							3a						297			4503	4803	301	TRUE				TRUE	n	n	n	n	n	n
HE797853	3	3	3a	3jab	4701		Germany	DEU	Europa	MV	Mecklenburg-Vorpommern	wb	blood	1997			FLI	6277									3a						187	6522	6710	189	FALSE			y	TRUE						d
JQ807472	3	3	3a	3jab	4701		Germany	DEU	Europa	MV	Mecklenburg-Vorpommern	wb	blood	1997			FLI	5027								3a						312		5267	5578	312	FALSE			y	FALSE					nd
JQ807473	3	3	3a	3jab	4973		Germany	DEU	Europa	MV	Mecklenburg-Vorpommern	wb	blood	1997			FLI	5118								3a						328		5358	5685	328	FALSE			y	TRUE					d+
JQ863412	3	3	3a	3jab	5288_8		Germany	DEU	Europa	NRW		hum	plasma	2011			UBMC	121					3a						242					130	375	246	FALSE				TRUE	d	d
AF490996	3	3	3a	3jab	BCN15		Spain	ESP	Europa		Barcelona	sewage						6347			3a						3a						..148nt	6592	6739	148	FALSE				TRUE
HQ446878	3	3	3a	3jab	CUB23-2008		Cuba	CUB	America			hum		2008	3	21		4229							3a						x			4451	4728	278	FALSE				TRUE
HQ446873	3	3	3a	3jab	CUB24-2008		Cuba	CUB	America			hum		2008	3	21		4307							3a						x			4529	4825	297	FALSE				TRUE
HQ446877	3	3	3a	3jab	CUB54-2008		Cuba	CUB	America			hum		2008	3	23		4277							3a						x			4499	4827	329	TRUE				TRUE
HQ446876	3	3	3a	3jab	CUB67-2008		Cuba	CUB	America			hum		2008	3	21		4254							3a						x			4476	4821	346	TRUE				TRUE
HQ446875	3	3	3a	3jab	CUB90-2008		Cuba	CUB	America			hum		2008	3	21		4312							3a						x			4534	4825	292	FALSE				TRUE
HQ446879	3	3	3a	3jab	CUB90D-2008		Cuba	CUB	America			hum		2008	3	21		6339									3a						..148nt	6584	6732	149	FALSE				TRUE
HQ446874	3	3	3a	3jab	CUB96-2008		Cuba	CUB	America			hum		2008	3	21		4312							3a						x			4534	4821	288	FALSE				TRUE
DQ079625	3	3	3a	3jab	G3-Chi		Japan	JPN	Asia			hum						5147		r						3a	3a					x	x	5391	7274	1884	FALSE				TRUE					s	s
DQ079627	3	3	3a	3jab	G3-pig-2712		Japan	JPN	Asia			pig						5147		r						3a	3a					x	x	5391	7274	1884	FALSE				TRUE					s	s
AY753647	3	3	3a	3jab	Ger-JS		Germany	DEU	Europa			hum					UReg	165		r			3a						x					174	1401	1228	FALSE				TRUE	sd+	sd+
AY753648	3	3	3a	3jab	Ger-JS		Germany	DEU	Europa			hum					UReg	#N/A		r							3a						638	6622	7259	638	FALSE				FALSE						sd+
KF303502	3	3	3a	3jab	GiSw		Germany	DEU	Europa			pig	feces	2006			JLUG	28		r		3a	3a	3a	3a	3a	3a	CG	x+	x	x	x	x	37	7374	7338	TRUE				TRUE	sCL	sCL	sCL	sCL	sCL	sCL
AB089824	3	3	3a	3jab	HE-JA10		Japan	JPN	Asia	Tokio	Tokio	hum		1993				3	7262	r	3a	3a	3a	3a	3a	3a	3a	CG	x	x	x	x	x	11	7519	7509	TRUE				TRUE	sCL	sCL	sCL	sCL	sCL	sCL	y
AB360348	3	3	3a	3jab	HE-JA10		Japan	JPN	Asia			hum	serum	1993				5477	1650	r							3a						x	5721	7371	1651	FALSE				FALSE						s
AB108656	3	3	3a	3jab	HE-JA16		Japan	JPN	Asia	Hokkaido	Hokkaido	hum						39	412		3a		3a						318					48	459	412	FALSE				TRUE	nL	nL
AB082549	3	3	3a	3jab	HE-JA4		Japan	JPN	Asia	Hokkaido	Hokkaido	hum						39	412		3a		3a						318					48	459	412	FALSE				TRUE	nL	nL
AB082560	3	3	3a	3jab	HE-JA4		Japan	JPN	Asia	Hokkaido	Hokkaido	hum						5944	412		3a						3a						301nt	6189	6600	412	FALSE				FALSE						n
AB082552	3	3	3a	3jab	HE-JA7		Japan	JPN	Asia	Iwate	Iwate	hum						39	412		3a		3a						318					48	459	412	FALSE				TRUE	L	L					y
AB082563	3	3	3a	3jab	HE-JA7		Japan	JPN	Asia	Iwate	Iwate	hum						5944	412		3a						3a						301nt	6189	6600	412	FALSE				FALSE						n
AB082553	3	3	3a	3jab	HE-JA8		Japan	JPN	Asia	Iwate	Iwate	hum						39	412		3a		3a						318					48	459	412	FALSE				TRUE	L	L					y
AB082564	3	3	3a	3jab	HE-JA8		Japan	JPN	Asia	Iwate	Iwate	hum						5944	412		3a						3a						301nt	6189	6600	412	FALSE				FALSE						n
AB385846	3	3	3a	3jab	HEV/HU/NL/2005-6992		Netherlands	NLD	Europa			hum		2005				6322	148								3a						148nt	6567	6714	148	FALSE				TRUE						n
EF372539	3	3	3a	3jab	HEV/SW/NL/2005-1009		Netherlands	NLD	Europa			pig		2005				125					3a						x					134	375	242	FALSE				TRUE	n	n
EF372546	3	3	3a	3jab	HEV/SW/NL/2005-1027		Netherlands	NLD	Europa			pig		2005				125					3a						x					134	375	242	FALSE				TRUE	n	n
EU526632	3	3	3a	3jab	HEV/SW/NL/2005-1027		Netherlands	NLD	Europa			pig						6322									3a						148nt	6567	6714	148	FALSE				FALSE						n
EF372547	3	3	3a	3jab	HEV/SW/NL/2005-1028		Netherlands	NLD	Europa			pig		2005				125					3a						x					134	375	242	FALSE				TRUE	n	n
EU526629	3	3	3a	3jab	HEV/SW/NL/2005-1028		Netherlands	NLD	Europa			pig						6322									3a						148nt	6567	6714	148	FALSE				FALSE						n
EF372548	3	3	3a	3jab	HEV/SW/NL/2005-1033		Netherlands	NLD	Europa			pig		2005				125					3a						x					134	375	242	FALSE				TRUE	n	n
EU526628	3	3	3a	3jab	HEV/SW/NL/2005-1033		Netherlands	NLD	Europa			pig						6322									3a						148nt	6567	6714	148	FALSE				FALSE						n
EF372552	3	3	3a	3jab	HEV/SW/NL/2005-1043		Netherlands	NLD	Europa			pig		2005				125					3a						x					134	375	242	FALSE				TRUE	n	n
EU526627	3	3	3a	3jab	HEV/SW/NL/2005-1043		Netherlands	NLD	Europa			pig						6322									3a						148nt	6567	6714	148	FALSE				FALSE						n
EF372554	3	3	3a	3jab	HEV/SW/NL/2005-1048		Netherlands	NLD	Europa			pig		2005				125					3a						x					134	375	242	FALSE				TRUE	n	n
EU526631	3	3	3a	3jab	HEV/SW/NL/2005-1048		Netherlands	NLD	Europa			pig						6322									3a						148nt	6567	6714	148	FALSE				FALSE						n
EU526630	3	3	3a	3jab	HEV/SW/NL/2006-672740		Netherlands	NLD	Europa			pig						6322									3a						148nt	6567	6714	148	FALSE				TRUE						n
KF513710	3	3	3a	3jab	HEV_EW206		UK	GBR	Europa			hum	serum	2009				6017	276								3a						280	6262	6537	276	FALSE				TRUE						n
KF513765	3	3	3a	3jab	HEV_EW256		UK	GBR	Europa			hum	serum	2010				6017	280								3a						280	6262	6541	280	FALSE				TRUE						n
KF513852	3	3	3a	3jab	HEV_EW334		UK	GBR	Europa			hum	serum	2011				6017	280								3a						280	6262	6541	280	FALSE				TRUE						n
KF513895	3	3	3a	3jab	HEV_EW373		UK	GBR	Europa			hum	serum	2012				6017	280								3a						280	6262	6541	280	FALSE				TRUE						n
KF513941	3	3	3a	3jab	HEV_EW414		UK	GBR	Europa			hum	serum	2012				6017	280								3a						280	6262	6541	280	FALSE				TRUE						n
KF514097	3	3	3a	3jab	HEV_EW97		UK	GBR	Europa			hum	serum	2006				6017	280								3a						280	6262	6541	280	FALSE				TRUE						n
AF060668	3	3	3a	3jab	HEV-US1		USA	USA	America			hum		1995				55		r	3a	3a	3a	3a	3a	3a	3a	CG	x	x	x	x	x	64	7519	7456	TRUE				TRUE	sCL	sCL	sCL	sCL	sCL	sCL	y
AF060669	3	3	3a	3jab	HEV-US2		USA	USA	America			hum						0		r	3a	3a	3a	3a	3a	3a	3a	CG	x	x	x	x	x	1	7519	7519	TRUE				FALSE	sCL	sCL	s	s	s	s	y
AB630970	3	3	3a	3jab	HRC-HE104		Japan	JPN	Asia	Hokkaido	Hokkaido	hum		2007	10			3	7256	r		3a	3a	3a	3a	3a	3a	CG	x+	x	x	x	x	11	7519	7509	TRUE	WHO			TRUE	sCL	sCL	sCL	sCL	sCL	sCL	y
JQ034521	3	3	3a	3jab	HSD43		Germany	DEU	Europa			hum	plasma	2009			UBMC	4281							3a						297			4503	4803	301	TRUE				TRUE				n
EF530675	3	3	3a	3jab	HUN-006		Hungary	HUN	Europa			wb						6322									3a						148nt	6567	6714	148	FALSE				TRUE						n
EU718646	3	3	3a	3jab	HUN-006		Hungary	HUN	Europa			wb						54					3a						421					63	483	421	FALSE				FALSE	n	n
EF530676	3	3	3a	3jab	HUN-007		Hungary	HUN	Europa			wb						6322									3a						148nt	6567	6714	148	FALSE				TRUE						n
EU718647	3	3	3a	3jab	HUN-007		Hungary	HUN	Europa			wb						54					3a						421					63	483	421	FALSE				FALSE							y
EF530671	3	3	3a	3jab	HUN-034		Hungary	HUN	Europa			pig						6322									3a						148nt	6567	6714	148	FALSE				TRUE						n
EU718648	3	3	3a	3jab	HUN-034		Hungary	HUN	Europa			pig						54					3a						421					63	483	421	FALSE				FALSE	n	n
EU718633	3	3	3a	3jab	HUN-036		Hungary	HUN	Europa			pig						6322									3a						148nt	6567	6714	148	FALSE				TRUE
EF530672	3	3	3a	3jab	HUN-038		Hungary	HUN	Europa			pig						6322									3a						148nt	6567	6714	148	FALSE				TRUE						n
EU718640	3	3	3a	3jab	HUN-039		Hungary	HUN	Europa			pig						6322									3a						148nt	6567	6714	148	FALSE				TRUE
EU718649	3	3	3a	3jab	HUN-039		Hungary	HUN	Europa			pig						54					3a						421					63	483	421	FALSE				FALSE	n	n
EF530673	3	3	3a	3jab	HUN-052		Hungary	HUN	Europa			pig						6322									3a						148nt	6567	6714	148	FALSE				TRUE						n
EU718629	3	3	3a	3jab	HUN-052		Hungary	HUN	Europa			pig						6296									3a						p	6541	6741	201	FALSE				FALSE
EU718644	3	3	3a	3jab	HUN-070		Hungary	HUN	Europa			pig						6322									3a						148nt	6567	6714	148	FALSE				TRUE
GQ468296	3	3	3a	3jab	HUN-138		Hungary	HUN	Europa			deer						6322									3a						148nt	6567	6714	148	FALSE				TRUE
EU718641	3	3	3a	3jab	HUN-143		Hungary	HUN	Europa			pig						6322									3a						148nt	6567	6714	148	FALSE				TRUE
EU718635	3	3	3a	3jab	HUN-264		Hungary	HUN	Europa			pig						6322									3a						148nt	6567	6714	148	FALSE				TRUE
AB221523	3	3	3a	3jab	JHM-Iwa04R		Japan	JPN	Asia	Iwate	Iwate	hum						3961	821						3a						x			4183	5021	839	TRUE				TRUE				n
AB074918	3	3	3a	3jab	JKN-Sap		Japan	JPN	Asia	Hokkaido	Hokkaido, Sapporo	hum		2001	7	6		3	7256	r	3a	3a	3a	3a	3a	3a	3a	CG	x	x	x	x	x	11	7519	7509	TRUE				TRUE	sCL	sCL	sCL	sCL	sCL	sCL	y
AB221525	3	3	3a	3jab	JKY-Iwa02R		Japan	JPN	Asia	Iwate	Iwate	hum						3961	821						3a						x			4183	5021	839	TRUE				TRUE				n
AB591734	3	3	3a	3jab	JMNG36-Oki08		Japan	JPN	Asia			mongoose		2008	2	8		3	7249	r		3a	3a	3a	3a	3a	3a	CG	x+	x	x	x	x	11	7519	7509	TRUE				TRUE	sCL	sCL	sCL	sCL	sCL	sCL
AB074920	3	3	3a	3jab	JMY-Haw		Japan	USA	America	Hawaii	Hokkaido, Sapporo	hum		2001	4	26		19	7240	r	3a	3a	3a	3a	3a	3a	3a	CG	x	x	x	x	x	27	7519	7493	TRUE				TRUE	sCL	sCL	sCL	sCL	sCL	sCL	y
AB221526	3	3	3a	3jab	JNK-Iwa01R		Japan	JPN	Asia	Iwate	Iwate	hum						3961	821						3a						x			4183	5021	839	TRUE				TRUE				n+?
HQ389543	3	3	3a	3jab	Kernow-C1		United Kingdom	UK				hum	faces	2009	Sep			2		r		3a	3a	3a	3a	3a	3a	CG	x+	x	x	x	x	10	7475	7466	TRUE				FALSE	sCL	sCL	sCL	sCL	sCL	sCL
JN564006	3	3	3a	3jab	LBPR-000379		USA	USA	America			hum	serum	2010	Dec	8		58		r		3a	3a	3a	3a	3a	3a	CG	x+	x	x	x	x	67	7488	7422	TRUE				TRUE	sCL	sCL	sCL	sCL	sCL	sCL
AF082843	3	3	3a	3jab	Meng	swUS1	USA	USA	America		Midwest	pig		1996				19		r	3a	3a	3a	3a	3a	3a	3a?j	CG	x	x	x	x	187nt	27	7519	7493	TRUE				TRUE	sCL	sCL	sCL	sCL	sCL	sCL	y
AF336014	3	3	3a	3jab	NLSW122		Netherlands	NLD	Europa			pig	stool pool	1998				125			3a		3a						x					134	375	242	FALSE				TRUE	n	n
AF336002	3	3	3a	3jab	NLSW22		Netherlands	NLD	Europa			pig	stool pool	1998				125			3a		3a						x					134	375	242	FALSE				TRUE	nL	nL
HQ842719	3	3	3a	3jab	NLSW747HEV2008		Netherlands	NLD	Europa			pig		2008				6322									3a						148nt	6567	6714	148	FALSE				TRUE						n
HQ693753	3	3	3a	3jab	PT4-1		Canada	CAN	America			hum						5984									3a						.	6229	6564	336	FALSE				TRUE
HQ693754	3	3	3a	3jab	PT4-2		Canada	CAN	America			hum						5984									3a						.	6229	6564	336	FALSE				TRUE
HM623776	3	3	3a	3jab	sw10_04AT		Austria	AUT	Europa			pig	bile	2007				5181		r						3a	3a					x	x	5425	6600	1176	FALSE				TRUE					s	s
HM623773	3	3	3a	3jab	sw1aAT		Austria	AUT	Europa			pig	liver	2008				5305		r							3a						1052	5549	6600	1052	FALSE				TRUE					n	sn
HM623774	3	3	3a	3jab	sw7_1AT		Austria	AUT	Europa			pig	liver	2008				5181		r						3a	3a					x	x	5425	6600	1176	FALSE				TRUE					s	s
HM623775	3	3	3a	3jab	sw7aAT		Austria	AUT	Europa			pig	liver	2007				5181		r						3a	3a					x	x	5425	6600	1176	FALSE				TRUE					s	s
JF937678	3	3	3a	3jab	swCUB137-2008		Cuba	CUB	America			pig		2007	2			4293							3a						x			4515	4733	219	FALSE				TRUE
JF937677	3	3	3a	3jab	swCUB138-2008		Cuba	CUB	America			pig		2007	2			4294							3a						x			4516	4734	219	FALSE				TRUE
JF937674	3	3	3a	3jab	swCUB30-2008		Cuba	CUB	America			pig		2007	2			4293							3a						x			4515	4733	219	FALSE				TRUE
JF937673	3	3	3a	3jab	swCUB7-2008		Cuba	CUB	America			pig		2007	2			4293							3a						x			4515	4733	219	FALSE				TRUE
JF937675	3	3	3a	3jab	swCUB87-2008		Cuba	CUB	America			pig		2007	2			4293							3a						x			4515	4733	219	FALSE				TRUE
JF937676	3	3	3a	3jab	swCUB92-2008		Cuba	CUB	America			pig		2007	2			4293							3a						x			4515	4733	219	FALSE				TRUE
AB481228	3	3	3a	3jab	swJB-M8		Japan	JPN	Asia			pig						3	7267	r		3a	3a	3a	3a	3a	3a	CG	x	x	x	x	x	11	7519	7509	TRUE				TRUE	sCL	sCL	sCL	sCL	sCL	sCL	y
AB108665	3	3	3a	3jab	swJL234		Japan	JPN	Asia	Hokkaido	Hokkaido	pig						39	412		3a		3a						318					48	459	412	FALSE				TRUE	n	n
FJ426403	3	3	3a	3jab	swKOR-1		South Korea	KOR	Asia			pig		2007				23		r		3a	3a	3a	3a	3a	3a	CG	x+	x	x	x	x	31	7519	7489	TRUE				TRUE	sCL	sCL	sCL	sCL	sCL	sCL	y
FJ426404	3	3	3a	3jab	swKOR-2		South Korea	KOR	Asia			pig		2007				23		r		3a	3a	3a	3a	3a	3a	CG	x+	x	x	x	x	31	7519	7489	TRUE				TRUE	sCL	sCL	sCL	sCL	sCL	sCL
FR846453	3	3	3a	3jab	swR437		Germany	DEU	Europa	BY,Reg	Bavaria, Regensburg	pig					UReg	125					3a						x					134	375	242	FALSE				TRUE	d-	d-
FR846454	3	3	3a	3jab	swR437		Germany	DEU	Europa	BY,Reg	Bavaria, Regensburg	pig					UReg	6892									3a						171nt	7137	7314	178	FALSE				FALSE						d
KJ507955	3	3	3a	3jab	swSTHY12-VAS19/2003/CA		Canada	CAN	America			pig	feces	2003				18		r		3a	3a	3a	3a	3a	3a	CG	x+	x	x	x	x	26	7490	7465	TRUE				TRUE	sCL	sCL	sCL	sCL	sCL	sCL
JN837481	3	3	3a	3jab	US-C031008		USA	USA	America			hum		2008	Mar	10		3		r		3a	3a	3a	3a	3a	3a	CG	x+	x	x	x	x	11	7487	7477	TRUE				TRUE	sCL	sCL	sCL	sCL	sCL	sCL
JN701453	3	3	3a	3jab	USfsw-1		USA	USA	America			pig		2008	1	25		6371		r							3a						645	6616	7260	645	FALSE				TRUE						s
JN701455	3	3	3a	3jab	USfsw-1		USA	USA	America			pig		2008	1	25		82					3a						x					91	617	527	FALSE				FALSE							y
JN701454	3	3	3a	3jab	USfsw-2		USA	USA	America			pig		2008	1	25		6371		r							3a						645	6616	7260	645	FALSE				TRUE						s
JN701456	3	3	3a	3jab	USfsw-2		USA	USA	America			pig		2008	1	25		82					3a						x					91	617	527	FALSE				FALSE	n+?	n+?
JN701457	3	3	3a	3jab	USsw-21		USA	USA	America			pig		2008	1	25		82					3a						x					91	617	527	FALSE				TRUE							y
EU879099	3	3	3a	3jab	V0609076		Germany	DEU	Europa	BB	Brandenburg	hum					UReg	125					3a						x					134	375	242	FALSE				TRUE	d	d					y-
EU879103	3	3	3a	3jab	V0609890		Germany	DEU	Europa			hum					UReg	125					3a						x					134	375	242	FALSE				TRUE	d-	d-					n
EU879110	3	3	3a	3jab	V0705397		Germany	DEU	Europa			hum					UReg	125					3a						x					134	375	242	FALSE				TRUE	d-	d-
EU879113	3	3	3a	3jab	V0707613		Germany	USA	America			hum					UReg	125					3a						x					134	375	242	FALSE				TRUE	d-	d-
GU479457	3	3	3a	3jab	V0926307		Germany	DEU	Europa	BY	Bavaria	hum					UReg	80					3a						371					89	459	371	FALSE				TRUE	d	d
GU479458	3	3	3a	3jab	V0926307		Germany	DEU	Europa	BY	Bavaria	hum					UReg	6892									3a						171nt	7137	7314	178	FALSE				FALSE						d
AF490998	3	3	3a	3jab	W1		USA	USA	America		Washington	sewage						6347			3a						3a						..148nt	6592	6739	148	FALSE				TRUE						n
KF303484	3	3	3a	3jab	wb117		Germany	DEU	Europa		Lahn-Dill/Wetzlar	wb		2008			JLUG	5596									3a						241	5841	6081	241	FALSE				TRUE
KF303497	3	3	3a	3jab	WB120		Germany	DEU	Europa		Limburg	wb	serum	2008			JLUG	5596									3a						241	5841	6081	241	FALSE				TRUE
KF303496	3	3	3a	3jab	wb121		Germany	DEU	Europa		Rheingau-Taunus	wb		2008			JLUG	5596									3a						241	5841	6081	241	FALSE				TRUE
KF303499	3	3	3a	3jab	WB122		Germany	DEU	Europa		Marburg-Biedenkopf/Lahn	wb	serum	2008			JLUG	5147		r						3a	3a					x	x	5391	7374	1984	FALSE				TRUE					s	s
KF303498	3	3	3a	3jab	WB124		Germany	DEU	Europa		Lahn-Dill/Wetzlar	wb	serum	2008			JLUG	5596															ORF2.241	5841	6081	241	FALSE				TRUE
KF303500	3	3	3a	3jab	WB69		Germany	DEU	Europa		Hochtaunuskreis	wb	serum	2008			JLUG	5147		r						3a	3a					x	x	5391	7374	1984	FALSE				TRUE					s	s
FJ748527	3	3	3a	3jab	wbGER140		Germany	DEU	Europa	BB,Potsdam	Brandenburg, Potsdam	wb					FIRA	6322									3a						148nt	6567	6714	148	FALSE				TRUE						d
FJ748528	3	3	3a	3jab	wbGER155		Germany	DEU	Europa	BB,Potsdam	Brandenburg, Potsdam	wb					FIRA	6322									3a						148nt	6567	6714	148	FALSE				TRUE						d
FJ748529	3	3	3a	3jab	wbGER155		Germany	DEU	Europa	BB,Potsdam	Brandenburg, Potsdam	wb					FIRA	108					3a						x					117	410	294	FALSE				FALSE							y
AB605196	3	3	3a	3jab	wbJNR_10		Japan	JPN	Asia			wb						39	412				3a						318					48	459	412	FALSE				TRUE	n	n		n
AB605226	3	3	3a	3jab	wbJNR_10		Japan	JPN	Asia			wb						5944	412								3a						301nt	6189	6600	412	FALSE				FALSE				n		n
HE797855	3	3	3b	3jab	Bugewitz	WS03-09	Germany	DEU	Europa	MV,Ovp	Mecklenburg-Vorpommern, Ostvorpommern, Bugewitz	wb	liver	2009			FLI	6277									3b						187nt	6522	6694	173	FALSE			y	TRUE						d
JQ807477	3	3	3b	3jab	Bugewitz	WS03-09	Germany	DEU	Europa	MV,Ovp	Mecklenburg-Vorpommern, Ostvorpommern, Bugewitz	wb	liver	2009			FLI	4284							3b						297			4506	4803	298	TRUE			y	FALSE	n	n	n	d	n	n
JQ807478	3	3	3b	3jab	Bugewitz	WS03-09	Germany	DEU	Europa	MV,Ovp	Mecklenburg-Vorpommern, Ostvorpommern, Bugewitz	wb	liver	2009			FLI	2094						3b						439				2103	2541	439	FALSE			y	FALSE	n	n	d+	n	n	n
JQ807479	3	3	3b	3jab	Bugewitz	WS03-09	Germany	DEU	Europa	MV,Ovp	Mecklenburg-Vorpommern, Ostvorpommern, Bugewitz	wb	liver	2009			FLI	61					3b						x					70	359	290	FALSE		WS03-09.ORF1n_169	y	FALSE	d	d					y
JQ807480	3	3	3b	3jab	Bugewitz	WS03-09	Germany	DEU	Europa	MV,Ovp	Mecklenburg-Vorpommern, Ostvorpommern, Bugewitz	wb	liver	2009			FLI	4652								3b						787		4892	5685	794	FALSE		´+Jos	y	FALSE	n	n	n	n	d+	n
HQ415969	3	3	3b	3jab	CC2009-1047		Canada	CAN	America			hum						5972									3b						.	6217	6564	348	FALSE				TRUE	n	n	n	n	n	n
AB369691	3	3	3b	3jab	E097-OSA05C		Japan	JPN	Asia	Osaka	Osaka	hum		2005				23	7216	r		3b	3b	3b	3b	3b	3b	CG	x	x	x	x	x	31	7519	7489	TRUE				TRUE	sCL	sCL	sCL	sCL	sCL	sCL
HM439285	3	3	3b	3jab	EChN22		China	CHN	Asia			hum	serum	2009				5153		r						3b	3b					x	x	5397	7078	1682	FALSE	was j!			TRUE					s	s
DQ079629	3	3	3b	3jab	FF031605		Japan	JPN	Asia			hum						5147		r						3b	3b					x	x	5391	7274	1884	FALSE				TRUE					s	s
AB082556	3	3	3b	3jab	HE-JA11		Japan	JPN	Asia	Yamanashi	Yamanashi	hum						39	412				3b						318					48	459	412	FALSE				TRUE	n	n
AB082567	3	3	3b	3jab	HE-JA11		Japan	JPN	Asia	Yamanashi	Yamanashi	hum						5944	412								3b						301nt	6189	6600	412	FALSE				FALSE						n
AB082550	3	3	3b	3jab	HE-JA5		Japan	JPN	Asia	Iwate	Iwate	hum						39	412		3b		3b						318					48	459	412	FALSE				TRUE	L	L
AB082561	3	3	3b	3jab	HE-JA5		Japan	JPN	Asia	Iwate	Iwate	hum						5944	412		3b						3b						301nt	6189	6600	412	FALSE				FALSE						n
AB082551	3	3	3b	3jab	HE-JA6		Japan	JPN	Asia	Iwate	Iwate	hum						39	412		3b		3b						318					48	459	412	FALSE				TRUE	L	L
AB082562	3	3	3b	3jab	HE-JA6		Japan	JPN	Asia	Iwate	Iwate	hum						5944	412		3b						3b						301nt	6189	6600	412	FALSE				FALSE						n
AB082554	3	3	3b	3jab	HE-JA9		Japan	JPN	Asia	Fukushima	Fukushima	hum						39	412		3b		3b						318					48	459	412	FALSE				TRUE	n	n
AB082565	3	3	3b	3jab	HE-JA9		Japan	JPN	Asia	Fukushima	Fukushima	hum						5944	412		3b						3b						301nt	6189	6600	412	FALSE				FALSE
[truncated: 190 more rows]
[truncated: 52 more columns]

## Sheet: Resume
Host	- all -
Sum - First_app		Data	grupe
		3	3chi					3feg						3jab					(empty)	Total Result
Continent	Country cod	3	3c	3chi	3h	3i	3l	3e	3ef	3f	3feg	3g	3k	3a	3b	3d	3j	3jab	(empty)
Africa	CMR				4															4
	MDG				3															3
America	ARG			1			4										1			6
	BRA						1													1
	CAN													3	2					5
	CUB													13						13
	MEX																1			1
	URY						10													10
	USA													11						11
Asia	CHN														2	3				5
	JPN							12						16	65		3			96
	KGZ											1								1
	KOR													2						2
	MNG				1				1											2
	NZL				2			1												3
	THA									5										5
Australia	AUS																	1		1
Europa	AUT					2								4						6
	CZE							2		5		7								14
	DEU	4	60		4	21		25		17	2	1		22	1			3		160
	ESP				1			2		47				1						51
	FRA		4		4			6		32					1					47
	GBR	3	165	7				268		57				6				1		507
	GRC							1		1										2
	HUN							17		2				11						30
	ITA		1		1					2										4
	NLD		46					5		39				11						101
	SRB											1		4						5
	SVN												3							3
	SWE	1	1			2				5										9
(empty)	UK													1						1
	(empty)
Total Result		8	277	8	20	25	15	339	1	212	2	10	3	105	71	3	5	5		1109

## Sheet: Features
Start location	Stop	Feature key
			Qualifier key	Qualifier value
>Feature L08816.CHT-87
4	5085	gene
			gene	ORF 1
			product	poliprotein
5082	5453	gene
			gene	ORF 3
5123	7105	gene
			gene	ORF 2
4	5085	CDS
			product	ORF 1 poliprotein
169	714	CDS
			product	methyltransferase
649	1299	CDS
			product	Y domain
1300	1779	CDS
			product	papain-like protease
2137	2337	CDS
			product	poly-proline hinge
2356	2829	CDS
			product	X domain
2881	3615	CDS
			product	helicase
3622	5082	CDS
			product	RNA-directed RNA polymerase
5121	5180	sig_peptide
>Feature FJ705359.wbGER27
1	25	5'UTR
5134	5502	CDS
			gene	ORF 3
			product	phosphoprotein
5172	7154	CDS
			product	capsid protein
7155	7237	3'UTR
7223		polyA_site
>Feature L08816.CHT-87
4	5085	CDS
			note	ORF 1
			product	polyprotein
5082	5453	gene
			gene	ORF 3
5123	7105	gene
			gene	ORF 2
169	714	mat_peptide
			product	methyltransferase
649	1299	mat_peptide
			product	Y domain
1300	1779	mat_peptide
			product	papain-like protease
2137	2337	mat_peptide
			product	poly-proline hinge
2356	2829	mat_peptide
			product	X domain
2881	3615	mat_peptide
			product	helicase
3622	5082	mat_peptide
			product	RNA-directed RNA polymerase
5121	5180	sig_peptide
>Feature accFJ705359						Align			.wbGER27
1	25	5'UTR				11	35
26	5137	CDS				37	5256
			note	ORF 1
			product	polyprotein
191	736	mat_peptide
			product	methyltransferase
671	1321	mat_peptide
			product	Y domain
1322	1801	mat_peptide
			product	papain-like protease
2159	2389	mat_peptide
			product	poly-proline hinge
2408	2881	mat_peptide
			product	X domain
2933	3667	mat_peptide
			product	helicase
3674	5134	mat_peptide
			product	RNA-directed RNA polymerase
5134	5502	CDS				5232	5625
			note	ORF 3	??	5253
			product	phosphoprotein
5172	7154	CDS				5295	7278
			note	ORF 2
			product	capsid protein
7155	7237	3'UTR
7223		polyA
5170	5229	sig_peptide

## Sheet: AlignRelPos
	MEGAlign	Burma	wbGER27			3g	3f	3f		3g	3f	3f		8047	9371
	1	0	0
	2	0	0
	3	0	0
	4	0	0
	5	0	0
	6	0	0
	7	0	0
	8	0	0
	9	1	0
	10	2	0
	11	3	1
	12	4	2
	13	5	3
	14	6	4
	15	7	5
	16	8	6
	17	9	7
	18	10	8
	19	11	9
	20	12	10
	21	13	11
	22	14	12
	23	15	13
	24	16	14
	25	17	15
	26	18	16
	27	19	17
	28	20	18
	29	21	19
	30	22	20
	31	23	21
	32	24	22
	33	25	23
	34	26	24
	35	26	25
	36	27	26
	37	28	26
	38	29	27
	39	30	28
	40	31	29
	41	32	30
	42	33	31
	43	34	32
	44	35	33
	45	36	34
	46	37	35
	47	38	36
	48	39	37
	49	40	38
	50	41	39
	51	42	40
	52	43	41
	53	44	42
	54	45	43
	55	46	44
	56	47	45
	57	48	46
	58	49	47
	59	50	48
	60	51	49
	61	52	50
	62	53	51
	63	54	52
	64	55	53
	65	56	54
	66	57	55
	67	58	56
	68	59	57
	69	60	58
	70	61	59
	71	62	60
	72	63	61
	73	64	62
	74	65	63
	75	66	64
	76	67	65
	77	68	66
	78	69	67
	79	70	68
	80	71	69
	81	72	70
	82	73	71
	83	74	72
	84	75	73
	85	76	74
	86	77	75
	87	78	76
	88	79	77
	89	80	78
	90	81	79
	91	82	80
	92	83	81
	93	84	82
	94	85	83
	95	86	84
	96	87	85
	97	88	86
	98	89	87
	99	90	88
	100	91	89
	101	92	90
	102	93	91
	103	94	92
	104	95	93
	105	96	94
	106	97	95
	107	98	96
	108	99	97
	109	100	98
	110	101	99
	111	102	100
	112	103	101
	113	104	102
	114	105	103
	115	106	104
	116	107	105
	117	108	106
	118	109	107
	119	110	108
	120	111	109
	121	112	110
	122	113	111
	123	114	112
	124	115	113
	125	116	114
	126	117	115
	127	118	116
	128	119	117
	129	120	118
	130	121	119
	131	122	120
	132	123	121
	133	124	122
	134	125	123
	135	126	124
	136	127	125
	137	128	126
	138	129	127
	139	130	128
	140	131	129
	141	132	130
	142	133	131
	143	134	132
	144	135	133
	145	136	134
	146	137	135
	147	138	136
	148	139	137
	149	140	138
	150	141	139
	151	142	140
	152	143	141
	153	144	142
	154	145	143
	155	146	144
	156	147	145
	157	148	146
	158	149	147
	159	150	148
	160	151	149
	161	152	150
	162	153	151
	163	154	152
	164	155	153
	165	156	154
	166	157	155
	167	158	156
	168	159	157
	169	160	158
	170	161	159
	171	162	160
	172	163	161
	173	164	162
	174	165	163
	175	166	164
	176	167	165
	177	168	166
	178	169	167
	179	170	168
	180	171	169
	181	172	170
	182	173	171
	183	174	172
	184	175	173
	185	176	174
	186	177	175
	187	178	176
	188	179	177
	189	180	178
	190	181	179
	191	182	180
	192	183	181
	193	184	182
	194	185	183
	195	186	184
	196	187	185
	197	188	186
	198	189	187
	199	190	188
	200	191	189
	201	192	190
	202	193	191
	203	194	192
	204	195	193
	205	196	194
	206	197	195
	207	198	196
	208	199	197
	209	200	198
	210	201	199
	211	202	200
	212	203	201
	213	204	202
	214	205	203
	215	206	204
	216	207	205
	217	208	206
	218	209	207
	219	210	208
	220	211	209
	221	212	210
	222	213	211
	223	214	212
	224	215	213
	225	216	214
	226	217	215
	227	218	216
	228	219	217
	229	220	218
	230	221	219
	231	222	220
	232	223	221
	233	224	222
	234	225	223
	235	226	224
	236	227	225
	237	228	226
	238	229	227
	239	230	228
	240	231	229
	241	232	230
	242	233	231
	243	234	232
	244	235	233
	245	236	234
	246	237	235
	247	238	236
	248	239	237
	249	240	238
	250	241	239
	251	242	240
	252	243	241
	253	244	242
	254	245	243
	255	246	244
	256	247	245
	257	248	246
	258	249	247
	259	250	248
	260	251	249
	261	252	250
	262	253	251
	263	254	252
	264	255	253
	265	256	254
	266	257	255
	267	258	256
	268	259	257
	269	260	258
	270	261	259
	271	262	260
	272	263	261
	273	264	262
	274	265	263
	275	266	264
	276	267	265
	277	268	266
	278	269	267
	279	270	268
	280	271	269
	281	272	270
	282	273	271
	283	274	272
	284	275	273
	285	276	274
	286	277	275
	287	278	276
	288	279	277
	289	280	278
	290	281	279
	291	282	280
	292	283	281
	293	284	282
	294	285	283
	295	286	284
	296	287	285
	297	288	286
	298	289	287
	299	290	288
	300	291	289
	301	292	290
	302	293	291
	303	294	292
	304	295	293
	305	296	294
	306	297	295
	307	298	296
	308	299	297
	309	300	298
	310	301	299
	311	302	300
	312	303	301
	313	304	302
	314	305	303
	315	306	304
	316	307	305
	317	308	306
	318	309	307
	319	310	308
	320	311	309
	321	312	310
	322	313	311
	323	314	312
	324	315	313
	325	316	314
	326	317	315
	327	318	316
	328	319	317
	329	320	318
	330	321	319
	331	322	320
	332	323	321
	333	324	322
	334	325	323
	335	326	324
	336	327	325
	337	328	326
	338	329	327
	339	330	328
	340	331	329
	341	332	330
	342	333	331
	343	334	332
	344	335	333
	345	336	334
	346	337	335
	347	338	336
	348	339	337
	349	340	338
	350	341	339
	351	342	340
	352	343	341
	353	344	342
	354	345	343
	355	346	344
	356	347	345
	357	348	346
	358	349	347
	359	350	348
	360	351	349
	361	352	350
	362	353	351
	363	354	352
	364	355	353
	365	356	354
	366	357	355
	367	358	356
	368	359	357
	369	360	358
	370	361	359
	371	362	360
	372	363	361
	373	364	362
	374	365	363
	375	366	364
	376	367	365
	377	368	366
	378	369	367
	379	370	368
	380	371	369
	381	372	370
	382	373	371
	383	374	372
	384	375	373
	385	376	374
	386	377	375
	387	378	376
	388	379	377
	389	380	378
	390	381	379
	391	382	380
	392	383	381
	393	384	382
	394	385	383
	395	386	384
	396	387	385
	397	388	386
	398	389	387
	399	390	388
	400	391	389
	401	392	390
	402	393	391
	403	394	392
	404	395	393
	405	396	394
	406	397	395
	407	398	396
	408	399	397
	409	400	398
	410	401	399
	411	402	400
	412	403	401
	413	404	402
	414	405	403
	415	406	404
	416	407	405
	417	408	406
	418	409	407
	419	410	408
	420	411	409
	421	412	410
	422	413	411
	423	414	412
	424	415	413
	425	416	414
	426	417	415
	427	418	416
	428	419	417
	429	420	418
	430	421	419
	431	422	420
	432	423	421
	433	424	422
	434	425	423
	435	426	424
	436	427	425
	437	428	426
	438	429	427
	439	430	428
	440	431	429
	441	432	430
	442	433	431
	443	434	432
	444	435	433
	445	436	434
	446	437	435
	447	438	436
	448	439	437
	449	440	438
	450	441	439
	451	442	440
	452	443	441
	453	444	442
	454	445	443
	455	446	444
	456	447	445
	457	448	446
	458	449	447
	459	450	448
	460	451	449
	461	452	450
	462	453	451
	463	454	452
	464	455	453
	465	456	454
	466	457	455
	467	458	456
	468	459	457
	469	460	458
	470	461	459
	471	462	460
	472	463	461
	473	464	462
	474	465	463
	475	466	464
	476	467	465
	477	468	466
	478	469	467
	479	470	468
	480	471	469
	481	472	470
	482	473	471
	483	474	472
	484	475	473
	485	476	474
	486	477	475
	487	478	476
	488	479	477
	489	480	478
	490	481	479
	491	482	480
	492	483	481
	493	484	482
	494	485	483
	495	486	484
	496	487	485
	497	488	486
	498	489	487
	499	490	488
	500	491	489
	501	492	490
	502	493	491
	503	494	492
	504	495	493
	505	496	494
	506	497	495
	507	498	496
	508	499	497
	509	500	498
	510	501	499
	511	502	500
	512	503	501
	513	504	502
	514	505	503
	515	506	504
	516	507	505
	517	508	506
	518	509	507
	519	510	508
	520	511	509
	521	512	510
	522	513	511
	523	514	512
	524	515	513
	525	516	514
	526	517	515
	527	518	516
	528	519	517
	529	520	518
	530	521	519
	531	522	520
	532	523	521
	533	524	522
	534	525	523
	535	526	524
	536	527	525
	537	528	526
	538	529	527
	539	530	528
	540	531	529
	541	532	530
	542	533	531
	543	534	532
	544	535	533
	545	536	534
	546	537	535
	547	538	536
	548	539	537
	549	540	538
	550	541	539
	551	542	540
	552	543	541
	553	544	542
	554	545	543
	555	546	544
	556	547	545
	557	548	546
	558	549	547
	559	550	548
	560	551	549
	561	552	550
	562	553	551
	563	554	552
	564	555	553
	565	556	554
	566	557	555
	567	558	556
	568	559	557
	569	560	558
	570	561	559
	571	562	560
	572	563	561
	573	564	562
	574	565	563
	575	566	564
	576	567	565
	577	568	566
	578	569	567
	579	570	568
	580	571	569
	581	572	570
	582	573	571
	583	574	572
	584	575	573
	585	576	574
	586	577	575
	587	578	576
	588	579	577
	589	580	578
	590	581	579
	591	582	580
	592	583	581
	593	584	582
	594	585	583
	595	586	584
	596	587	585
	597	588	586
	598	589	587
	599	590	588
	600	591	589
	601	592	590
	602	593	591
	603	594	592
	604	595	593
	605	596	594
	606	597	595
	607	598	596
	608	599	597
	609	600	598
	610	601	599
	611	602	600
	612	603	601
	613	604	602
	614	605	603
	615	606	604
	616	607	605
	617	608	606
	618	609	607
	619	610	608
	620	611	609
	621	612	610
	622	613	611
	623	614	612
	624	615	613
	625	616	614
	626	617	615
	627	618	616
	628	619	617
	629	620	618
	630	621	619
	631	622	620
	632	623	621
	633	624	622
	634	625	623
	635	626	624
	636	627	625
	637	628	626
	638	629	627
	639	630	628
	640	631	629
	641	632	630
	642	633	631
	643	634	632
	644	635	633
	645	636	634
	646	637	635
	647	638	636
	648	639	637
	649	640	638
	650	641	639
	651	642	640
	652	643	641
	653	644	642
	654	645	643
	655	646	644
	656	647	645
	657	648	646
	658	649	647
	659	650	648
	660	651	649
	661	652	650
	662	653	651
	663	654	652
	664	655	653
	665	656	654
	666	657	655
	667	658	656
	668	659	657
	669	660	658
	670	661	659
	671	662	660
	672	663	661
	673	664	662
	674	665	663
	675	666	664
	676	667	665
	677	668	666
	678	669	667
	679	670	668
	680	671	669
	681	672	670
	682	673	671
	683	674	672
	684	675	673
	685	676	674
	686	677	675
	687	678	676
	688	679	677
	689	680	678
	690	681	679
	691	682	680
	692	683	681
	693	684	682
	694	685	683
	695	686	684
	696	687	685
	697	688	686
	698	689	687
	699	690	688
	700	691	689
	701	692	690
	702	693	691
	703	694	692
	704	695	693
	705	696	694
	706	697	695
	707	698	696
	708	699	697
	709	700	698
	710	701	699
	711	702	700
	712	703	701
	713	704	702
	714	705	703
	715	706	704
	716	707	705
	717	708	706
	718	709	707
	719	710	708
	720	711	709
	721	712	710
	722	713	711
	723	714	712
	724	715	713
	725	716	714
	726	717	715
	727	718	716
	728	719	717
	729	720	718
	730	721	719
	731	722	720
	732	723	721
	733	724	722
	734	725	723
	735	726	724
	736	727	725
	737	728	726
	738	729	727
	739	730	728
	740	731	729
	741	732	730
	742	733	731
	743	734	732
	744	735	733
	745	736	734
	746	737	735
	747	738	736
	748	739	737
	749	740	738
	750	741	739
	751	742	740
	752	743	741
	753	744	742
	754	745	743
	755	746	744
	756	747	745
	757	748	746
	758	749	747
	759	750	748
	760	751	749
	761	752	750
	762	753	751
	763	754	752
	764	755	753
	765	756	754
	766	757	755
	767	758	756
	768	759	757
	769	760	758
	770	761	759
	771	762	760
	772	763	761
	773	764	762
	774	765	763
	775	766	764
	776	767	765
	777	768	766
	778	769	767
	779	770	768
	780	771	769
	781	772	770
	782	773	771
	783	774	772
	784	775	773
	785	776	774
	786	777	775
	787	778	776
	788	779	777
	789	780	778
	790	781	779
	791	782	780
	792	783	781
	793	784	782
	794	785	783
	795	786	784
	796	787	785
	797	788	786
	798	789	787
	799	790	788
	800	791	789
	801	792	790
	802	793	791
	803	794	792
	804	795	793
	805	796	794
	806	797	795
	807	798	796
	808	799	797
	809	800	798
	810	801	799
	811	802	800
	812	803	801
	813	804	802
	814	805	803
	815	806	804
	816	807	805
	817	808	806
	818	809	807
	819	810	808
	820	811	809
	821	812	810
	822	813	811
	823	814	812
	824	815	813
	825	816	814
	826	817	815
	827	818	816
	828	819	817
	829	820	818
	830	821	819
	831	822	820
	832	823	821
	833	824	822
	834	825	823
	835	826	824
	836	827	825
	837	828	826
	838	829	827
	839	830	828
	840	831	829
	841	832	830
	842	833	831
	843	834	832
	844	835	833
	845	836	834
	846	837	835
	847	838	836
	848	839	837
	849	840	838
	850	841	839
	851	842	840
	852	843	841
	853	844	842
	854	845	843
	855	846	844
	856	847	845
	857	848	846
	858	849	847
	859	850	848
	860	851	849
	861	852	850
	862	853	851
	863	854	852
	864	855	853
	865	856	854
	866	857	855
	867	858	856
	868	859	857
	869	860	858
	870	861	859
	871	862	860
	872	863	861
	873	864	862
	874	865	863
	875	866	864
	876	867	865
	877	868	866
	878	869	867
	879	870	868
	880	871	869
	881	872	870
	882	873	871
	883	874	872
	884	875	873
	885	876	874
	886	877	875
	887	878	876
	888	879	877
	889	880	878
	890	881	879
	891	882	880
	892	883	881
	893	884	882
	894	885	883
	895	886	884
	896	887	885
	897	888	886
	898	889	887
	899	890	888
	900	891	889
	901	892	890
	902	893	891
	903	894	892
	904	895	893
	905	896	894
	906	897	895
	907	898	896
	908	899	897
	909	900	898
	910	901	899
	911	902	900
	912	903	901
	913	904	902
	914	905	903
	915	906	904
	916	907	905
	917	908	906
	918	909	907
	919	910	908
	920	911	909
	921	912	910
	922	913	911
	923	914	912
	924	915	913
	925	916	914
	926	917	915
	927	918	916
	928	919	917
	929	920	918
	930	921	919
	931	922	920
	932	923	921
	933	924	922
	934	925	923
	935	926	924
	936	927	925
	937	928	926
	938	929	927
	939	930	928
	940	931	929
	941	932	930
	942	933	931
	943	934	932
	944	935	933
	945	936	934
	946	937	935
	947	938	936
	948	939	937
	949	940	938
	950	941	939
	951	942	940
	952	943	941
	953	944	942
	954	945	943
	955	946	944
	956	947	945
	957	948	946
	958	949	947
	959	950	948
	960	951	949
	961	952	950
	962	953	951
	963	954	952
	964	955	953
	965	956	954
	966	957	955
	967	958	956
	968	959	957
	969	960	958
	970	961	959
	971	962	960
	972	963	961
	973	964	962
	974	965	963
	975	966	964
	976	967	965
	977	968	966
	978	969	967
	979	970	968
	980	971	969
	981	972	970
	982	973	971
	983	974	972
	984	975	973
	985	976	974
	986	977	975
	987	978	976
	988	979	977
	989	980	978
	990	981	979
	991	982	980
	992	983	981
	993	984	982
	994	985	983
	995	986	984
	996	987	985
	997	988	986
	998	989	987
	999	990	988
	1000	991	989
	1001	992	990
	1002	993	991
	1003	994	992
	1004	995	993
	1005	996	994
	1006	997	995
	1007	998	996
	1008	999	997
	1009	1000	998
	1010	1001	999
	1011	1002	1000
	1012	1003	1001
	1013	1004	1002
	1014	1005	1003
	1015	1006	1004
	1016	1007	1005
	1017	1008	1006
	1018	1009	1007
	1019	1010	1008
	1020	1011	1009
	1021	1012	1010
	1022	1013	1011
	1023	1014	1012
	1024	1015	1013
	1025	1016	1014
	1026	1017	1015
	1027	1018	1016
	1028	1019	1017
	1029	1020	1018
	1030	1021	1019
	1031	1022	1020
	1032	1023	1021
	1033	1024	1022
	1034	1025	1023
	1035	1026	1024
	1036	1027	1025
	1037	1028	1026
	1038	1029	1027
	1039	1030	1028
	1040	1031	1029
	1041	1032	1030
	1042	1033	1031
	1043	1034	1032
	1044	1035	1033
	1045	1036	1034
	1046	1037	1035
	1047	1038	1036
	1048	1039	1037
	1049	1040	1038
	1050	1041	1039
	1051	1042	1040
	1052	1043	1041
	1053	1044	1042
	1054	1045	1043
	1055	1046	1044
	1056	1047	1045
	1057	1048	1046
	1058	1049	1047
	1059	1050	1048
	1060	1051	1049
	1061	1052	1050
	1062	1053	1051
	1063	1054	1052
	1064	1055	1053
	1065	1056	1054
	1066	1057	1055
	1067	1058	1056
	1068	1059	1057
	1069	1060	1058
	1070	1061	1059
	1071	1062	1060
	1072	1063	1061
	1073	1064	1062
	1074	1065	1063
	1075	1066	1064
	1076	1067	1065
	1077	1068	1066
	1078	1069	1067
	1079	1070	1068
	1080	1071	1069
	1081	1072	1070
	1082	1073	1071
	1083	1074	1072
	1084	1075	1073
	1085	1076	1074
	1086	1077	1075
	1087	1078	1076
	1088	1079	1077
	1089	1080	1078
	1090	1081	1079
	1091	1082	1080
	1092	1083	1081
	1093	1084	1082
	1094	1085	1083
	1095	1086	1084
	1096	1087	1085
	1097	1088	1086
	1098	1089	1087
	1099	1090	1088
	1100	1091	1089
	1101	1092	1090
	1102	1093	1091
	1103	1094	1092
	1104	1095	1093
	1105	1096	1094
	1106	1097	1095
	1107	1098	1096
	1108	1099	1097
	1109	1100	1098
	1110	1101	1099
	1111	1102	1100
	1112	1103	1101
	1113	1104	1102
	1114	1105	1103
	1115	1106	1104
	1116	1107	1105
	1117	1108	1106
	1118	1109	1107
	1119	1110	1108
	1120	1111	1109
	1121	1112	1110
	1122	1113	1111
	1123	1114	1112
	1124	1115	1113
	1125	1116	1114
	1126	1117	1115
	1127	1118	1116
	1128	1119	1117
	1129	1120	1118
	1130	1121	1119
	1131	1122	1120
	1132	1123	1121
	1133	1124	1122
	1134	1125	1123
	1135	1126	1124
	1136	1127	1125
	1137	1128	1126
	1138	1129	1127
	1139	1130	1128
	1140	1131	1129
	1141	1132	1130
	1142	1133	1131
	1143	1134	1132
	1144	1135	1133
	1145	1136	1134
	1146	1137	1135
	1147	1138	1136
	1148	1139	1137
	1149	1140	1138
	1150	1141	1139
	1151	1142	1140
	1152	1143	1141
	1153	1144	1142
	1154	1145	1143
	1155	1146	1144
	1156	1147	1145
	1157	1148	1146
	1158	1149	1147
	1159	1150	1148
	1160	1151	1149
	1161	1152	1150
	1162	1153	1151
	1163	1154	1152
	1164	1155	1153
	1165	1156	1154
	1166	1157	1155
	1167	1158	1156
	1168	1159	1157
	1169	1160	1158
	1170	1161	1159
	1171	1162	1160
	1172	1163	1161
	1173	1164	1162
	1174	1165	1163
	1175	1166	1164
	1176	1167	1165
	1177	1168	1166
	1178	1169	1167
	1179	1170	1168
	1180	1171	1169
	1181	1172	1170
	1182	1173	1171
	1183	1174	1172
	1184	1175	1173
	1185	1176	1174
	1186	1177	1175
	1187	1178	1176
	1188	1179	1177
	1189	1180	1178
	1190	1181	1179
	1191	1182	1180
	1192	1183	1181
	1193	1184	1182
	1194	1185	1183
	1195	1186	1184
	1196	1187	1185
	1197	1188	1186
	1198	1189	1187
	1199	1190	1188
	1200	1191	1189
	1201	1192	1190
	1202	1193	1191
	1203	1194	1192
	1204	1195	1193
	1205	1196	1194
	1206	1197	1195
	1207	1198	1196
	1208	1199	1197
	1209	1200	1198
	1210	1201	1199
	1211	1202	1200
	1212	1203	1201
	1213	1204	1202
	1214	1205	1203
	1215	1206	1204
	1216	1207	1205
	1217	1208	1206
	1218	1209	1207
	1219	1210	1208
	1220	1211	1209
	1221	1212	1210
	1222	1213	1211
	1223	1214	1212
	1224	1215	1213
	1225	1216	1214
	1226	1217	1215
	1227	1218	1216
	1228	1219	1217
	1229	1220	1218
	1230	1221	1219
	1231	1222	1220
	1232	1223	1221
	1233	1224	1222
	1234	1225	1223
	1235	1226	1224
	1236	1227	1225
	1237	1228	1226
	1238	1229	1227
	1239	1230	1228
	1240	1231	1229
	1241	1232	1230
	1242	1233	1231
	1243	1234	1232
	1244	1235	1233
	1245	1236	1234
	1246	1237	1235
	1247	1238	1236
	1248	1239	1237
	1249	1240	1238
	1250	1241	1239
	1251	1242	1240
	1252	1243	1241
	1253	1244	1242
	1254	1245	1243
	1255	1246	1244
	1256	1247	1245
	1257	1248	1246
	1258	1249	1247
	1259	1250	1248
	1260	1251	1249
	1261	1252	1250
	1262	1253	1251
	1263	1254	1252
	1264	1255	1253
	1265	1256	1254
	1266	1257	1255
	1267	1258	1256
	1268	1259	1257
	1269	1260	1258
	1270	1261	1259
	1271	1262	1260
	1272	1263	1261
	1273	1264	1262
	1274	1265	1263
	1275	1266	1264
	1276	1267	1265
	1277	1268	1266
	1278	1269	1267
	1279	1270	1268
	1280	1271	1269
	1281	1272	1270
	1282	1273	1271
	1283	1274	1272
	1284	1275	1273
	1285	1276	1274
	1286	1277	1275
	1287	1278	1276
	1288	1279	1277
	1289	1280	1278
	1290	1281	1279
	1291	1282	1280
	1292	1283	1281
	1293	1284	1282
	1294	1285	1283
	1295	1286	1284
	1296	1287	1285
	1297	1288	1286
	1298	1289	1287
	1299	1290	1288
	1300	1291	1289
	1301	1292	1290
	1302	1293	1291
	1303	1294	1292
	1304	1295	1293
	1305	1296	1294
	1306	1297	1295
	1307	1298	1296
	1308	1299	1297
	1309	1300	1298
	1310	1301	1299
	1311	1302	1300
	1312	1303	1301
	1313	1304	1302
	1314	1305	1303
	1315	1306	1304
	1316	1307	1305
	1317	1308	1306
	1318	1309	1307
	1319	1310	1308
	1320	1311	1309
	1321	1312	1310
	1322	1313	1311
	1323	1314	1312
	1324	1315	1313
	1325	1316	1314
	1326	1317	1315
	1327	1318	1316
	1328	1319	1317
	1329	1320	1318
	1330	1321	1319
	1331	1322	1320
	1332	1323	1321
	1333	1324	1322
	1334	1325	1323
	1335	1326	1324
	1336	1327	1325
	1337	1328	1326
	1338	1329	1327
	1339	1330	1328
	1340	1331	1329
	1341	1332	1330
	1342	1333	1331
	1343	1334	1332
	1344	1335	1333
	1345	1336	1334
	1346	1337	1335
	1347	1338	1336
	1348	1339	1337
	1349	1340	1338
	1350	1341	1339
	1351	1342	1340
	1352	1343	1341
	1353	1344	1342
	1354	1345	1343
	1355	1346	1344
	1356	1347	1345
	1357	1348	1346
	1358	1349	1347
	1359	1350	1348
	1360	1351	1349
	1361	1352	1350
	1362	1353	1351
	1363	1354	1352
	1364	1355	1353
	1365	1356	1354
	1366	1357	1355
	1367	1358	1356
	1368	1359	1357
	1369	1360	1358
	1370	1361	1359
	1371	1362	1360
	1372	1363	1361
	1373	1364	1362
	1374	1365	1363
	1375	1366	1364
	1376	1367	1365
	1377	1368	1366
	1378	1369	1367
	1379	1370	1368
	1380	1371	1369
	1381	1372	1370
	1382	1373	1371
	1383	1374	1372
	1384	1375	1373
	1385	1376	1374
	1386	1377	1375
	1387	1378	1376
	1388	1379	1377
	1389	1380	1378
	1390	1381	1379
	1391	1382	1380
	1392	1383	1381
	1393	1384	1382
	1394	1385	1383
	1395	1386	1384
	1396	1387	1385
	1397	1388	1386
	1398	1389	1387
	1399	1390	1388
	1400	1391	1389
	1401	1392	1390
	1402	1393	1391
	1403	1394	1392
	1404	1395	1393
	1405	1396	1394
	1406	1397	1395
	1407	1398	1396
	1408	1399	1397
	1409	1400	1398
	1410	1401	1399
	1411	1402	1400
	1412	1403	1401
	1413	1404	1402
	1414	1405	1403
	1415	1406	1404
	1416	1407	1405
	1417	1408	1406
	1418	1409	1407
	1419	1410	1408
	1420	1411	1409
	1421	1412	1410
	1422	1413	1411
	1423	1414	1412
	1424	1415	1413
	1425	1416	1414
	1426	1417	1415
	1427	1418	1416
	1428	1419	1417
	1429	1420	1418
	1430	1421	1419
	1431	1422	1420
	1432	1423	1421
	1433	1424	1422
	1434	1425	1423
	1435	1426	1424
	1436	1427	1425
	1437	1428	1426
	1438	1429	1427
	1439	1430	1428
	1440	1431	1429
	1441	1432	1430
	1442	1433	1431
	1443	1434	1432
	1444	1435	1433
	1445	1436	1434
	1446	1437	1435
	1447	1438	1436
	1448	1439	1437
	1449	1440	1438
	1450	1441	1439
	1451	1442	1440
	1452	1443	1441
	1453	1444	1442
	1454	1445	1443
	1455	1446	1444
	1456	1447	1445
	1457	1448	1446
	1458	1449	1447
	1459	1450	1448
	1460	1451	1449
	1461	1452	1450
	1462	1453	1451
	1463	1454	1452
	1464	1455	1453
	1465	1456	1454
	1466	1457	1455
	1467	1458	1456
	1468	1459	1457
	1469	1460	1458
	1470	1461	1459
	1471	1462	1460
	1472	1463	1461
	1473	1464	1462
	1474	1465	1463
	1475	1466	1464
	1476	1467	1465
	1477	1468	1466
	1478	1469	1467
	1479	1470	1468
	1480	1471	1469
	1481	1472	1470
	1482	1473	1471
	1483	1474	1472
	1484	1475	1473
	1485	1476	1474
	1486	1477	1475
	1487	1478	1476
	1488	1479	1477
	1489	1480	1478
	1490	1481	1479
	1491	1482	1480
	1492	1483	1481
	1493	1484	1482
	1494	1485	1483
	1495	1486	1484
	1496	1487	1485
	1497	1488	1486
	1498	1489	1487
	1499	1490	1488
	1500	1491	1489
	1501	1492	1490
	1502	1493	1491
	1503	1494	1492
	1504	1495	1493
	1505	1496	1494
	1506	1497	1495
	1507	1498	1496
	1508	1499	1497
	1509	1500	1498
	1510	1501	1499
	1511	1502	1500
	1512	1503	1501
	1513	1504	1502
	1514	1505	1503
	1515	1506	1504
	1516	1507	1505
	1517	1508	1506
	1518	1509	1507
	1519	1510	1508
	1520	1511	1509
	1521	1512	1510
	1522	1513	1511
	1523	1514	1512
	1524	1515	1513
	1525	1516	1514
	1526	1517	1515
	1527	1518	1516
	1528	1519	1517
	1529	1520	1518
	1530	1521	1519
	1531	1522	1520
	1532	1523	1521
	1533	1524	1522
	1534	1525	1523
	1535	1526	1524
	1536	1527	1525
	1537	1528	1526
	1538	1529	1527
	1539	1530	1528
	1540	1531	1529
	1541	1532	1530
	1542	1533	1531
	1543	1534	1532
	1544	1535	1533
	1545	1536	1534
	1546	1537	1535
	1547	1538	1536
	1548	1539	1537
	1549	1540	1538
	1550	1541	1539
	1551	1542	1540
	1552	1543	1541
	1553	1544	1542
	1554	1545	1543
	1555	1546	1544
	1556	1547	1545
	1557	1548	1546
	1558	1549	1547
	1559	1550	1548
	1560	1551	1549
	1561	1552	1550
	1562	1553	1551
	1563	1554	1552
	1564	1555	1553
	1565	1556	1554
	1566	1557	1555
	1567	1558	1556
	1568	1559	1557
	1569	1560	1558
	1570	1561	1559
	1571	1562	1560
	1572	1563	1561
	1573	1564	1562
	1574	1565	1563
	1575	1566	1564
	1576	1567	1565
	1577	1568	1566
	1578	1569	1567
	1579	1570	1568
	1580	1571	1569
	1581	1572	1570
	1582	1573	1571
	1583	1574	1572
	1584	1575	1573
	1585	1576	1574
	1586	1577	1575
	1587	1578	1576
	1588	1579	1577
	1589	1580	1578
	1590	1581	1579
	1591	1582	1580
	1592	1583	1581
	1593	1584	1582
	1594	1585	1583
	1595	1586	1584
	1596	1587	1585
	1597	1588	1586
	1598	1589	1587
	1599	1590	1588
	1600	1591	1589
	1601	1592	1590
	1602	1593	1591
	1603	1594	1592
	1604	1595	1593
	1605	1596	1594
	1606	1597	1595
	1607	1598	1596
	1608	1599	1597
	1609	1600	1598
	1610	1601	1599
	1611	1602	1600
	1612	1603	1601
	1613	1604	1602
	1614	1605	1603
	1615	1606	1604
	1616	1607	1605
	1617	1608	1606
	1618	1609	1607
	1619	1610	1608
	1620	1611	1609
	1621	1612	1610
	1622	1613	1611
	1623	1614	1612
	1624	1615	1613
	1625	1616	1614
	1626	1617	1615
	1627	1618	1616
	1628	1619	1617
	1629	1620	1618
	1630	1621	1619
	1631	1622	1620
	1632	1623	1621
	1633	1624	1622
	1634	1625	1623
	1635	1626	1624
	1636	1627	1625
	1637	1628	1626
	1638	1629	1627
	1639	1630	1628
	1640	1631	1629
	1641	1632	1630
	1642	1633	1631
	1643	1634	1632
	1644	1635	1633
	1645	1636	1634
	1646	1637	1635
	1647	1638	1636
	1648	1639	1637
	1649	1640	1638
	1650	1641	1639
	1651	1642	1640
	1652	1643	1641
	1653	1644	1642
	1654	1645	1643
	1655	1646	1644
	1656	1647	1645
	1657	1648	1646
	1658	1649	1647
	1659	1650	1648
	1660	1651	1649
	1661	1652	1650
	1662	1653	1651
	1663	1654	1652
	1664	1655	1653
	1665	1656	1654
	1666	1657	1655
	1667	1658	1656
	1668	1659	1657
	1669	1660	1658
	1670	1661	1659
	1671	1662	1660
	1672	1663	1661
	1673	1664	1662
	1674	1665	1663
	1675	1666	1664
	1676	1667	1665
	1677	1668	1666
	1678	1669	1667
	1679	1670	1668
	1680	1671	1669
	1681	1672	1670
	1682	1673	1671
	1683	1674	1672
	1684	1675	1673
	1685	1676	1674
	1686	1677	1675
	1687	1678	1676
	1688	1679	1677
	1689	1680	1678
	1690	1681	1679
	1691	1682	1680
	1692	1683	1681
	1693	1684	1682
	1694	1685	1683
	1695	1686	1684
	1696	1687	1685
	1697	1688	1686
	1698	1689	1687
	1699	1690	1688
	1700	1691	1689
	1701	1692	1690
	1702	1693	1691
	1703	1694	1692
	1704	1695	1693
	1705	1696	1694
	1706	1697	1695
	1707	1698	1696
	1708	1699	1697
	1709	1700	1698
	1710	1701	1699
	1711	1702	1700
	1712	1703	1701
	1713	1704	1702
	1714	1705	1703
	1715	1706	1704
	1716	1707	1705
	1717	1708	1706
	1718	1709	1707
	1719	1710	1708
	1720	1711	1709
	1721	1712	1710
	1722	1713	1711
	1723	1714	1712
	1724	1715	1713
	1725	1716	1714
	1726	1717	1715
	1727	1718	1716
	1728	1719	1717
	1729	1720	1718
	1730	1721	1719
	1731	1722	1720
	1732	1723	1721
	1733	1724	1722
	1734	1725	1723
	1735	1726	1724
	1736	1727	1725
	1737	1728	1726
	1738	1729	1727
	1739	1730	1728
	1740	1731	1729
	1741	1732	1730
	1742	1733	1731
	1743	1734	1732
	1744	1735	1733
	1745	1736	1734
	1746	1737	1735
	1747	1738	1736
	1748	1739	1737
	1749	1740	1738
	1750	1741	1739
	1751	1742	1740
	1752	1743	1741
	1753	1744	1742
	1754	1745	1743
	1755	1746	1744
	1756	1747	1745
	1757	1748	1746
	1758	1749	1747
	1759	1750	1748
	1760	1751	1749
	1761	1752	1750
	1762	1753	1751
	1763	1754	1752
	1764	1755	1753
	1765	1756	1754
	1766	1757	1755
	1767	1758	1756
	1768	1759	1757
	1769	1760	1758
	1770	1761	1759
	1771	1762	1760
	1772	1763	1761
	1773	1764	1762
	1774	1765	1763
	1775	1766	1764
	1776	1767	1765
	1777	1768	1766
	1778	1769	1767
	1779	1770	1768
	1780	1771	1769
	1781	1772	1770
	1782	1773	1771
	1783	1774	1772
	1784	1775	1773
	1785	1776	1774
	1786	1777	1775
	1787	1778	1776
	1788	1779	1777
	1789	1780	1778
	1790	1781	1779
	1791	1782	1780
	1792	1783	1781
	1793	1784	1782
	1794	1785	1783
	1795	1786	1784
	1796	1787	1785
	1797	1788	1786
	1798	1789	1787
	1799	1790	1788
	1800	1791	1789
	1801	1792	1790
	1802	1793	1791
	1803	1794	1792
	1804	1795	1793
	1805	1796	1794
	1806	1797	1795
	1807	1798	1796
	1808	1799	1797
	1809	1800	1798
	1810	1801	1799
	1811	1802	1800
	1812	1803	1801
	1813	1804	1802
	1814	1805	1803
	1815	1806	1804
	1816	1807	1805
	1817	1808	1806
	1818	1809	1807
	1819	1810	1808
	1820	1811	1809
	1821	1812	1810
	1822	1813	1811
	1823	1814	1812
	1824	1815	1813
	1825	1816	1814
	1826	1817	1815
	1827	1818	1816
	1828	1819	1817
	1829	1820	1818
	1830	1821	1819
	1831	1822	1820
	1832	1823	1821
	1833	1824	1822
	1834	1825	1823
	1835	1826	1824
	1836	1827	1825
	1837	1828	1826
	1838	1829	1827
	1839	1830	1828
	1840	1831	1829
	1841	1832	1830
	1842	1833	1831
	1843	1834	1832
	1844	1835	1833
	1845	1836	1834
	1846	1837	1835
	1847	1838	1836
	1848	1839	1837
	1849	1840	1838
	1850	1841	1839
	1851	1842	1840
	1852	1843	1841
	1853	1844	1842
	1854	1845	1843
	1855	1846	1844
	1856	1847	1845
	1857	1848	1846
	1858	1849	1847
	1859	1850	1848
	1860	1851	1849
	1861	1852	1850
	1862	1853	1851
	1863	1854	1852
	1864	1855	1853
	1865	1856	1854
	1866	1857	1855
	1867	1858	1856
	1868	1859	1857
	1869	1860	1858
	1870	1861	1859
	1871	1862	1860
	1872	1863	1861
	1873	1864	1862
	1874	1865	1863
	1875	1866	1864
	1876	1867	1865
	1877	1868	1866
	1878	1869	1867
	1879	1870	1868
	1880	1871	1869
	1881	1872	1870
	1882	1873	1871
	1883	1874	1872
	1884	1875	1873
	1885	1876	1874
	1886	1877	1875
	1887	1878	1876
	1888	1879	1877
	1889	1880	1878
	1890	1881	1879
	1891	1882	1880
	1892	1883	1881
	1893	1884	1882
	1894	1885	1883
	1895	1886	1884
	1896	1887	1885
	1897	1888	1886
	1898	1889	1887
	1899	1890	1888
	1900	1891	1889
	1901	1892	1890
	1902	1893	1891
	1903	1894	1892
	1904	1895	1893
	1905	1896	1894
	1906	1897	1895
	1907	1898	1896
	1908	1899	1897
	1909	1900	1898
	1910	1901	1899
	1911	1902	1900
	1912	1903	1901
	1913	1904	1902
	1914	1905	1903
	1915	1906	1904
	1916	1907	1905
	1917	1908	1906
	1918	1909	1907
	1919	1910	1908
	1920	1911	1909
	1921	1912	1910
	1922	1913	1911
	1923	1914	1912
	1924	1915	1913
	1925	1916	1914
	1926	1917	1915
	1927	1918	1916
	1928	1919	1917
	1929	1920	1918
	1930	1921	1919
	1931	1922	1920
	1932	1923	1921
	1933	1924	1922
	1934	1925	1923
	1935	1926	1924
	1936	1927	1925
	1937	1928	1926
	1938	1929	1927
	1939	1930	1928
	1940	1931	1929
	1941	1932	1930
	1942	1933	1931
	1943	1934	1932
	1944	1935	1933
	1945	1936	1934
	1946	1937	1935
	1947	1938	1936
	1948	1939	1937
	1949	1940	1938
	1950	1941	1939
	1951	1942	1940
	1952	1943	1941
	1953	1944	1942
	1954	1945	1943
	1955	1946	1944
	1956	1947	1945
	1957	1948	1946
	1958	1949	1947
	1959	1950	1948
	1960	1951	1949
	1961	1952	1950
	1962	1953	1951
	1963	1954	1952
	1964	1955	1953
	1965	1956	1954
	1966	1957	1955
	1967	1958	1956
	1968	1959	1957
	1969	1960	1958
	1970	1961	1959
	1971	1962	1960
	1972	1963	1961
	1973	1964	1962
	1974	1965	1963
	1975	1966	1964
	1976	1967	1965
	1977	1968	1966
	1978	1969	1967
	1979	1970	1968
	1980	1971	1969
	1981	1972	1970
	1982	1973	1971
	1983	1974	1972
	1984	1975	1973
	1985	1976	1974
	1986	1977	1975
	1987	1978	1976
	1988	1979	1977
	1989	1980	1978
	1990	1981	1979
	1991	1982	1980
	1992	1983	1981
	1993	1984	1982
	1994	1985	1983
	1995	1986	1984
	1996	1987	1985
	1997	1988	1986
	1998	1989	1987
	1999	1990	1988
[truncated: 5,632 more rows]
[truncated: 4 more columns]

## Sheet: largest300nt
AB073909
AB073910
AB073911
AB075971
AB079762
AB079763
AB079764
AB080576
AB080577
AB080578
AB080579
AB082548
AB082555
AB082559
AB082566
AB085949
AB085950
AB085951
AB085952
AB085953
AB085954
AB085955
AB085956
AB085957
AB085958
AB085959
AB085960
AB085961
AB085962
AB085963
AB085964
AB085965
AB085966
AB085967
AB085968
AB085969
AB085970
AB085971
AB085972
AB085973
AB085974
AB085975
AB085976
AB085977
AB085978
AB085979
AB085980
AB085981
AB085982
AB085983
AB085984
AB085985
AB085986
AB085987
AB085988
AB085989
AB085990
AB085991
AB085992
AB085993
AB085994
AB085995
AB085996
AB085997
AB085998
AB085999
AB086000
AB088418
AB093535
AB094203
AB094204
AB094205
AB094206
AB094207
AB094208
AB094209
AB094210
AB094211
AB094212
AB094213
AB094214
AB094215
AB094216
AB094217
AB094218
AB094219
AB094220
AB094221
AB094222
AB094223
AB094224
AB094225
AB094226
AB094227
AB094228
AB094229
AB094230
AB094231
AB094232
AB094233
AB094234
AB094235
AB094236
AB094237
AB094238
AB094239
AB094240
AB094241
AB094242
AB094243
AB094244
AB094245
AB094246
AB094247
AB094248
AB094249
AB094250
AB094251
AB094252
AB094253
AB094254
AB094255
AB094256
AB094257
AB094258
AB094259
AB094260
AB094261
AB094262
AB094263
AB094264
AB094265
AB094266
AB094267
AB094268
AB094269
AB094270
AB094271
AB094272
AB094273
AB094274
AB094275
AB094276
AB094277
AB094278
AB094279
AB094280
AB094281
AB094282
AB094283
AB094284
AB094285
AB094286
AB094287
AB094288
AB094289
AB094290
AB094291
AB094292
AB094293
AB094294
AB094295
AB094296
AB094297
AB094298
AB094299
AB094300
AB094301
AB094302
AB094303
AB094304
AB094305
AB094306
AB094307
AB094308
AB094309
AB094310
AB094311
AB094312
AB094313
AB094314
AB094315
AB094316
AB094317
AB094318
AB094319
AB094320
AB094321
AB094322
AB094323
AB094324
AB094325
AB094326
AB094327
AB094328
AB094329
AB094330
AB094331
AB094332
AB094333
AB094334
AB094335
AB094336
AB094337
AB094338
AB094339
AB096756
AB105888
AB105889
AB105890
AB105891
AB105892
AB105893
AB105894
AB105895
AB105896
AB105897
AB105898
AB105899
AB105900
AB105901
AB105902
AB105903
AB105904
AB107366
AB107367
AB107368
AB108652
AB108653
AB108654
AB108655
AB108658
AB108659
AB108660
AB108663
AB108666
AB112743
AB115541
AB115542
AB115543
AB115544
AB116160
AB116161
AB116162
AB116163
AB116164
AB116165
AB116166
AB116167
AB116168
AB116169
AB116170
AB116171
AB116172
AB116173
AB116174
AB116175
AB116176
AB116177
AB116178
AB116179
AB116180
AB116181
AB116182
AB116183
AB116184
AB116185
AB116186
AB116187
AB116188
AB116189
AB116190
AB116191
AB116192
AB116193
AB116194
AB116195
AB116196
AB116197
AB116198
AB116199
AB116200
AB116201
AB116202
AB116203
AB116204
AB116205
AB116206
AB116207
AB116208
AB116209
AB116210
AB116211
AB116212
AB116213
AB116214
AB116215
AB116216
AB116217
AB116218
AB116219
AB116220
AB116221
AB116222
AB116223
AB116224
AB116225
AB116226
AB116227
AB124818
AB154829
AB154830
AB168095
AB168096
AB175483
AB175484
AB175485
AB175486
AB177355
AB177356
AB177357
AB177358
AB177359
AB177360
AB177361
AB177362
AB177363
AB177364
AB177365
AB177366
AB177367
AB177368
AB177369
AB177370
AB177371
AB177372
AB177373
AB177374
AB177375
AB177376
AB180052
AB180053
AB180054
AB180055
AB194282
AB194283
AB194284
AB194285
AB194286
AB194287
AB194288
AB194289
AB194290
AB194291
AB194292
AB194293
AB194294
AB194295
AB194296
AB194297
AB194298
AB194299
AB194476
AB194477
AB194478
AB194479
AB194480
AB194481
AB194482
AB194483
AB194484
AB194485
AB194486
AB194487
AB194488
AB194489
AB194490
AB194491
AB194492
AB194493
AB194494
AB194495
AB194496
AB194497
AB194498
AB194499
AB194500
AB194501
AB194502
AB194503
AB194504
AB194505
AB194506
AB194507
AB194508
AB194509
AB194510
AB194511
AB194512
AB194513
AB194514
AB194515
AB194516
AB194517
AB194518
AB194519
AB194520
AB194521
AB194522
AB194523
AB194524
AB194525
AB194526
AB194527
AB194528
AB194529
AB194530
AB194830
AB194831
AB194896
AB194897
AB196838
AB196839
AB196840
AB196841
AB196842
AB196843
AB200241
AB200242
AB206467
AB218721
AB219128
AB219129
AB220063
AB220064
AB220065
AB220066
AB220067
AB220068
AB220069
AB220070
AB221522
AB221524
AB221706
AB221707
AB221708
AB221709
AB221710
AB221711
AB221712
AB221713
AB221714
AB221715
AB221716
AB221717
AB221718
AB221719
AB221720
AB221721
AB221722
AB221723
AB221724
AB221725
AB221726
AB221727
AB221728
AB221729
AB221730
AB221731
AB221732
AB221733
AB221734
AB221735
AB221736
AB221737
AB221738
AB221739
AB221740
AB221741
AB221742
AB221743
AB221744
AB221745
AB221746
AB221747
AB221748
AB221749
AB221750
AB221751
AB221752
AB221753
AB221754
AB221755
AB221756
AB221757
AB221758
AB222087
AB222088
AB222089
AB222090
AB222091
AB222092
AB222093
AB222094
AB222095
AB222096
AB222097
AB222098
AB222099
AB222100
AB240437
AB240438
AB240439
AB240440
AB240441
AB240442
AB240443
AB240444
AB240445
AB240446
AB240447
AB240448
AB240449
AB240450
AB240451
AB245932
AB265194
AB265195
AB265196
AB265197
AB265198
AB265199
AB265200
AB265201
AB288102
AB288357
AB288358
AB288359
AB288360
AB288361
AB288362
AB288363
AB288364
AB288365
AB290032
AB290033
AB290034
AB290035
AB290036
AB290037
AB290038
AB290039
AB290040
AB290041
AB290042
AB290043
AB290044
AB290045
AB290046
AB290047
AB290048
AB290049
AB290050
AB290051
AB290052
AB290053
AB290054
AB290055
AB290056
AB290057
AB290058
AB290059
AB290060
AB290061
AB290062
AB290063
AB290064
AB290065
AB290066
AB290067
AB290068
AB290069
AB290070
AB290071
AB290072
AB290073
AB290074
AB290075
AB290076
AB290077
AB290078
AB290079
AB290080
AB290081
AB290082
AB290083
AB290084
AB290085
AB290086
AB290087
AB290088
AB290089
AB290090
AB290091
AB290092
AB290093
AB290094
AB290095
AB290096
AB290097
AB290098
AB290099
AB290100
AB290101
AB290102
AB290103
AB290104
AB290105
AB290106
AB290107
AB290108
AB290109
AB290110
AB290111
AB290112
AB290113
AB290114
AB290115
AB290116
AB290117
AB290118
AB290119
AB290120
AB291969
AB292649
AB292650
AB292651
AB292652
AB292653
AB292654
AB292655
AB292656
AB292657
AB292658
AB292659
AB298178
AB298179
AB298180
AB298181
AB298182
AB298183
AB301698
AB301699
AB301700
AB301701
AB301702
AB301703
AB301704
AB301705
AB301706
AB301707
AB301708
AB301709
AB368525
AB368526
AB369385
AB369386
AB369387
AB369388
AB369389
AB369390
AB369391
AB369392
AB430761
AB430762
AB434132
AB434133
AB434134
AB434135
AB434136
AB434137
AB434138
AB434139
AB434140
AB434141
AB434142
AB434143
AB434144
AB434145
AB434146
AB434147
AB434148
AB434149
AB434150
AB434151
AB434152
AB434153
AB434154
AB447389
AB453332
AB453333
AB453334
AB453335
AB453336
AB453337
AB470975
AB470976
AB470977
AB470978
AB470979
AB470980
AB470981
AB470982
AB470983
AB470984
AB470985
AB470986
AB470987
AB470988
AB470989
AB470990
AB470991
AB470992
AB470993
AB470994
AB470995
AB470996
AB470997
AB470998
AB470999
AB471000
AB471001
AB471002
AB471003
AB471004
AB471005
AB471006
AB471007
AB471008
AB471009
AB471010
AB471011
AB471928
AB471929
AB471930
AB471931
AB471932
AB471933
AB471934
AB471935
AB471936
AB471937
AB471938
AB471939
AB471940
AB471941
AB471942
AB471943
AB471944
AB471945
AB471946
AB471947
AB471948
AB471949
AB471950
AB471951
AB471952
AB471953
AB471954
AB471955
AB471956
AB471957
AB471958
AB471959
AB471960
AB471961
AB471962
AB471963
AB471964
AB471965
AB471966
AB471967
AB471968
AB471969
AB471970
AB471971
AB471972
AB471973
AB471974
AB471975
AB471976
AB471977
AB471978
AB471979
AB471980
AB471981
AB471982
AB471983
AB471984
AB471985
AB471986
AB471987
AB471988
AB471989
AB471990
AB471991
AB476428
AB476429
AB476430
AB476431
AB476432
AB476433
AB476434
AB476435
AB476436
AB476437
AB476438
AB476439
AB476440
AB476441
AB476442
AB476443
AB476444
AB476445
AB476446
AB476447
AB476448
AB476449
AB476450
AB476451
AB476452
AB476453
AB476454
AB476455
AB476456
AB476457
AB476458
AB476459
AB476460
AB476461
AB476462
AB497041
AB497042
AB497043
AB497044
AB499896
AB499897
AB499898
AB505793
AB513496
AB513497
AB513498
AB513499
AB513500
AB513501
AB513502
AB513503
AB513504
AB513505
AB513506
AB513507
AB513508
AB513509
AB513510
AB513511
AB513512
AB513513
AB513514
AB513515
AB513516
AB513517
AB513518
AB513519
AB513520
AB513521
AB513522
AB513523
AB513524
AB513525
AB513526
AB513527
AB513528
AB513529
AB513530
AB513531
AB521808
AB525039
AB525040
AB525041
AB525042
AB525043
AB525044
AB525045
AB525046
AB525047
AB525048
AB525049
AB525050
AB525051
AB525052
AB525053
AB525054
AB525055
AB525056
AB525057
AB525058
AB525059
AB525060
AB525061
AB525062
AB525063
AB525064
AB525065
AB525066
AB525067
AB525068
AB525069
AB525070
AB525071
AB525072
AB525073
AB525074
AB525075
AB525076
AB525077
AB533368
AB541112
AB550613
AB550614
AB550615
AB550616
AB550617
AB550618
AB550619
AB550620
AB550621
AB550622
AB550623
AB550624
AB550625
AB550626
AB550627
AB550628
AB550629
AB550630
AB550631
AB550632
AB550633
AB550634
AB550635
AB550636
AB550637
AB550638
AB550639
AB550640
AB550641
AB550642
AB573637
AB573638
AB576193
AB578959
AB578960
AB578961
AB578962
AB578963
AB581590
AB581591
AB581592
AB581593
AB581594
AB581595
AB581596
AB581597
AB581598
AB605185
AB605189
AB605191
AB605192
AB605193
AB605194
AB605195
AB605199
AB605200
AB605201
AB605202
AB605203
AB605204
AB605205
AB605206
AB605207
AB605208
AB605209
AB605215
AB605219
AB605221
AB605222
AB605223
AB605224
AB605225
AB605229
AB605230
AB605231
AB605232
AB605233
AB605234
AB605235
AB605236
AB605237
AB605238
AB605239
AB607887
AB607888
AB607889
AB607890
AB607891
AB607892
AB607893
AB607894
AB665752
AB668379
AB668380
AB668381
AB668382
AB668383
AB668384
AB668385
AB668386
AB668387
AB668388
AB668389
AB668390
AB668391
AB668392
AB668393
AB670119
AB670120
AB670121
AB670122
AB670123
AB670124
AB670950
AB670951
AB670952
AB670953
AB670954
AB670955
AB670956
AB670957
AB670958
AB670959
AB670960
AB670961
AB670962
AB670963
AB670964
AB670965
AB670966
AB670967
AB670968
AB670969
AB670970
AB670971
AB670972
AB670973
AB670974
AB670975
AB670976
AB670977
AB670978
AB670979
AB670980
AB670981
AB670982
AB670983
AB670984
AB670985
AB670986
AB670987
AB670988
AB670989
AB670990
AB670991
AB670992
AB670993
AB670994
AB670995
AB670996
AB670997
AB670998
AB670999
AB671000
AB671001
AB671002
AB671003
AB671004
AB671005
AB671006
AB671007
AB671008
AB671009
AB671010
AB671011
AB671012
AB671013
AB671014
AB671015
AB671016
AB671017
AB671018
AB671019
AB671020
AB671021
AB671022
AB671023
AB671024
AB671025
AB671026
AB671027
AB671028
AB671029
AB671030
AB671031
AB671032
AB671033
AB671034
AB671035
AB671036
AB671037
AB671038
AB671039
AB671040
AB671041
AB671042
AB671043
AB671044
AB671045
AB671046
AB671047
AB671048
AB671049
AB671050
AB671051
AB671052
AB671053
AB671054
AB671055
AB671056
AB671057
AB671058
AB671059
AB671060
AB671061
AB671062
AB671063
AB671064
AB671065
AB671066
AB671067
AB671068
AB671069
AB671070
AB671071
AB671072
AB671073
AB671074
AB671075
AB671076
AB671077
AB671078
AB671079
AB671080
AB671081
AB671082
AB671083
AB671084
AB671085
AB671086
AB671087
AB671088
AB671089
AB671090
AB671091
AB671092
AB671093
AB671094
AB671095
AB671096
AB671097
AB671098
AB671099
AB671100
AB671101
AB671102
AB671103
AB671104
AB671105
AB671106
AB671107
AB671108
AB671109
AB671110
AB671111
AB671112
AB671113
AB671114
AB671115
AB671116
AB671117
AB671118
AB671119
AB671120
AB671121
AB671122
AB671123
AB671124
AB671125
AB671126
AB671127
AB671128
AB671129
AB671130
AB671131
AB671132
AB671133
AB671134
AB671135
AB671136
AB671137
AB671138
AB671139
AB671140
AB671141
AB671142
AB671143
AB671144
AB671145
AB671146
AB671147
AB671148
AB671149
AB671150
AB671151
AB671152
AB671153
AB671154
AB671155
AB671156
AB671157
AB671158
AB671159
AB671160
AB671161
AB671162
AB671163
AB671164
AB671165
AB671166
AB671167
AB679637
AB679638
AB682756
AB714127
AB714128
AB714130
AB714131
AB714132
AB714133
AB720036
AB720037
AB720038
AB720039
AB720040
AB720041
AB720042
AB720043
AB720044
AB720045
AB720046
AB720047
AB720048
AB725891
AB725892
AB725893
AB725894
AB725895
AB725896
AB725897
AB725898
AB725899
AB725900
AB741083
AB741084
AB741085
AB741086
AB741087
AB741088
AB741089
AB741090
AB741091
AB741092
AB741093
AB741094
AB741095
AB741096
AB741097
AB741098
AB741099
AB741100
AB741101
AB741102
AB741103
AB741104
AB741105
AB741106
AB741107
AB741108
AB741109
AB741110
AB741111
AB741112
AB741113
AB741114
AB741115
AB741116
AB741117
AB741118
AB741119
AB741120
AB741121
AB741122
AB741123
AB741124
AB741125
AB741126
AB741127
AB741128
AB741129
AB741130
AB741131
AB741132
AB741133
AB741134
AB741135
AB741136
AB741137
AB741138
AB741139
AB741140
AB741141
AB741142
AB741143
AB741144
AB741145
AB741146
AB741147
AB741148
AB741149
AB741150
AB741151
AB741152
AB741153
AB741154
AB741155
AB741156
AB741157
AB741158
AB741159
AB741160
AB741161
AB741162
AB741163
AB741164
AB741165
AB741166
AB741167
AB741168
AB741169
AB741170
AB741171
AB741172
AB741173
AB741174
AB741175
AB741176
AB741177
AB741178
AB741179
AB741180
AB741181
AB741182
AB741183
AB741184
AB741185
AB741186
AB741187
AB741188
AB741189
AB741190
AB741191
AB741192
AB741193
AB741194
AB741195
AB741196
AB741197
AB741198
AB741199
AB741200
AB741201
AB741202
AB741203
AB741204
AB741205
AB741206
AB741207
AB741208
AB741209
AB741210
AB741211
AB741212
AB741213
AB741214
AB741215
AB741216
AB741217
AB741218
AB741219
AB741220
AB741221
AB741222
AB741223
AB741224
AB741225
AB741226
AB741227
AB741228
AB741229
AB741230
AB741231
AB741232
AB741233
AB741234
AB741235
AB741236
AB741237
AB741238
AB741239
AB741240
AB741241
AB741242
AB741243
AB741244
AB741245
AB741246
AB741247
AB741248
AB741249
AB741250
AB741251
AB741252
AB741253
AB741254
AB741255
AB741256
AB741257
AB741258
AB741259
AB741260
AB741261
AB741262
AB741263
AB741264
AB741265
AB741266
AB741267
AB741268
AB741269
AB741270
AB746339
AB746340
AB746341
AB780455
AB780456
AB780457
AB795981
AB807397
AB807398
AB807399
AB807400
AB807401
AB807402
AB807403
AB807404
AB807405
AB807406
AB807407
AB807408
AB807409
AB807410
AB807411
AB807412
AB807413
AB807414
AB807415
AB807416
AB807417
AB807418
AB807419
AB807420
AB807421
AB807422
AB807423
AB807424
AB807425
AB807426
AB807427
AB807428
AB807429
AB807430
AB807431
AB807432
AB807433
AB807434
AB807435
AB824672
AB824673
AB824674
AB824675
AB824676
AB824677
AB824678
AB824679
AB824680
AB824681
AB824682
AB824683
AB824684
AB824685
AB824686
AB824687
AB824688
AB824689
AB824690
AB824691
AB824692
AB824693
AB824694
AB824695
AB824696
AB824697
AB824698
AB824699
AB824700
AB824701
AB824702
AB824703
AB824704
AB824705
AB824706
AB824707
AB824708
AB824709
AB824710
AB824711
AB824712
AB847310
AB847311
AB847312
AB847313
AB847314
AB847315
AB847316
AB847317
AB847318
AB847319
AB847320
AB847321
AB847322
AB847323
AB847324
AB847325
AB847326
AB847327
AB847328
AB847329
AB847330
AB847331
AB847332
AB847333
AB847334
AB847335
AB847336
AB847337
AB847338
AB847339
AB847340
AB847341
AB847342
AB847343
AB847344
AB847345
AB847346
AB847347
AB847348
AB847349
AB847350
AB847351
AB847352
AB847353
AB847354
AB847355
AB847356
AB847357
AB847358
AB847359
AB847360
AB847361
AB847362
AB847363
AB847364
AB847365
AB847366
AB847367
AB847368
AB847369
AB847370
AB847371
AB847372
AB847373
AB847374
AB847375
AB847376
AB847377
AB847378
AB847379
AB847380
AB847381
AB847382
AB847383
AB847384
AB847385
AB847386
AB847387
AB847388
AB847389
AB847390
AB847391
AB847392
AB847393
AB847394
AB847395
AB847396
AB847397
AB847398
AB847399
AB847400
AB847401
AB847402
AB847403
AB847404
AB847405
AB847406
AB856220
AB856221
AB856222
AB856223
AB856224
AB856225
AB856226
AB856227
AB856228
AB856229
AB856230
AB856231
AB856232
AB856233
AB856234
AB856235
AB856236
AB856237
AB856238
AB856239
AB856240
AB856241
AB856242
AB897758
AB897759
AB897760
AB897761
AB897762
AB897763
AB897764
AB897765
AB897766
AB897767
AB897768
AB897769
AB897770
AB897771
AB897772
AB897773
AB897774
AB897775
AB897776
AB897777
AB897778
AB897779
AB897780
AB897781
AB897782
AB915403
AB919129
AB919130
AB919131
AB919132
AB919133
AB919134
AB919135
AB919136
AB919137
AB919138
AB919139
AB925997
AB925998
AB971723
AB971724
AB971725
AB971726
AB971727
AB971728
AB971729
AB971730
AB971731
AB971732
AB971733
AB971734
AB971735
AB971736
AB971737
AB971738
AB971739
AB971740
AB971741
AB971742
AB971743
AB971744
AF020486
AF020487
AF020488
AF020489
AF020490
AF020491
AF020492
AF020493
AF020494
AF020495
AF020496
AF020497
AF020603
AF020604
AF020605
AF020606
AF020607
AF020608
AF047864
AF058679
AF093880
AF093881
AF093882
AF093883
AF093884
AF093885
AF093886
AF093887
AF093888
AF093889
AF093890
AF093891
AF093892
AF093893
AF093894
AF093895
AF106870
AF106871
AF106872
AF107895
AF107896
AF107897
AF107898
AF107899
AF107900
AF107901
AF107902
AF107903
AF107904
AF107905
AF107906
AF107907
AF107908
AF170450
AF215661
AF228531
AF228539
AF332620
AF336291
AF336292
AF336294
AF336295
AF336296
AF336299
AF398909
AF398910
AF398911
AF398912
AF398913
AF398914
AF398915
AF398916
AF398917
AF398918
AF446096
AF446097
AF446098
AF446099
AF446100
AF446101
AF446102
AF446103
AF446104
AF446105
AF446106
AF446107
AF446108
AF446109
AF446110
AF446111
AF516178
AF516179
AF527942
AH002356
AH009194
AX181742
AX181745
AX181751
AX181759
AX181767
AX181778
AX181782
AX181791
AX181801
AX181806
AX181826
AX181828
AX181831
AX181835
AX181838
AX181842
AX181850
AX181854
AX181859
AX181864
AX181867
AX181871
AX181898
AX181903
AX181904
AX181909
AX181912
AX181927
AX181931
AX181943
AX181944
AX181945
AX181946
AX181947
AX181948
AX181961
AX181965
AX181969
AX556470
AY160125
AY370686
AY370687
AY370688
AY370689
AY568357
AY568358
AY568359
AY568360
AY568361
AY568362
AY568363
AY568364
AY568365
AY596462
AY596463
AY641398
AY714267
AY714268
AY714269
AY714270
AY714271
AY714272
BD377989
BD377992
BD377998
BD378006
BD378014
BD378025
BD378029
BD378038
BD378048
BD378053
BD378070
BD378072
BD378075
BD378079
BD378082
BD378086
BD378094
BD378098
BD378103
BD378108
BD378111
BD378115
BD378131
BD378136
BD378137
BD378138
BD378141
BD378149
BD378151
BD378155
BD378156
BD378157
BD378158
BD378159
BD378160
BD378173
BD378175
BD378177
BD431689
CQ875856
CS246042
D10332
D10333
DQ061078
DQ145797
DQ145798
DQ145799
DQ151637
DQ151638
DQ151639
DQ151641
DQ450073
DQ450074
DQ450075
DQ450076
DQ450077
DQ450078
DQ450079
DQ450080
DQ450081
DQ989286
EF187824
EF530661
EF530662
EF530663
EF530664
EF530666
EF530667
EF530668
EF530669
EF530670
EU045411
EU056906
EU056907
EU056908
EU056909
EU056910
EU056911
EU056912
EU056913
EU326142
EU380902
EU380903
EU495151
EU495153
EU495154
EU495155
EU495157
EU495158
EU495159
EU495161
EU495162
EU495164
EU495165
EU495166
EU495167
EU495169
[truncated: 1,897 more rows]
