# Supplementary material for: Hepatitis E Virus Genotype 3 Diversity: Phylogenetic Analysis and Presence of Subtype 3b in Wild Boar in Europe
Source: Viruses. 2015 May 22;7(5):2704–26. doi: 10.3390/v7052704 (PMC4452927; doi:10.3390/v7052704)
Supplement: Supplementary file 1 [file viruses-07-02704-s001.zip › viruses-84017-supplementary/Supplem.Table S01.xlsx]

## Sheet: Sheet1
	Accession no.	Strain name / isolate	Classification & country	CG	ORF1	HVR	RdRp	ORF3	ORF2
	AF028091	Hyderabad	1a.IND	1a	1a		1a
	U22532	Hyderabad / HEU22532	1a.IND					1a
	DQ079624	Mya86-Li	1a.MMR.hum					1a
	U40044	2B Abbottabad, Pakistan	1a.PAK						1a+
	AF051351	93-Egypt	1b.EGY.Cairo.hum.1993					1b+	1b+
	FJ641994	Ch-MD-sw1	4.CHN.pig.2007					4
	DQ294630	DQ294630	4.CHN.Heilongjiang .pig					4
	EU879108	V0616998	1.PAK.hum.UReg		1bc
	AF124407	AKL-90	1.IND					1
	FR728245	V1013454	1.DEU.BY.hum.UReg		1bc
	FR728246	V1013454	1.DEU.BY.hum.UReg						1a
	AF058680	BCN / HEVBCN2	1.ESP.Barcelona.sewage
	AF058681	BCN	1.ESP.Barcelona.sewage.1995
	AF051352	94-Egypt	1a.EGY.Cairo.hum.1994					1a+	1a+
	AB720034	E11-Ban10	1a.Rajshahi.hum.2010	1a	1a+	1a+	1a+	1a+	1a+
	AB720035	E13-Ban10	1a.Rajshahi.hum.2010	1a	1a+	1a+	1a+	1a+	1a+
	D10330	Bur86 (HEVNE8L)	1a.Burma.mac-hum(*).1989	1a	1a+	1a+	1a+	1a+	1a+
	M73218	Burma / HEV(B)	1a.Burma.mac-hum(*).1982	1a	1a+	1a+	1a+	1a+	1a+
	M32400	Burma / HPEPP	1a.Burma.mac-hum				1a+	1a+
	EU879097	V0607258	1a.NPL.hum.UReg		1a
	EU879101	V0609824	1a.IND.hum.UReg		1a
	EU879104	V0610936	1a.IND.hum.UReg		1a
	EU879105	V0616473	1a.IND.hum.UReg		1a
	EU879107	V0616932	1a.IND.hum.UReg		1a
	EU879115	V0711187	1a.IND.hum.UReg		1a
	FJ457024	HEV-H	1a.IND.hum.2005	1a	1a+	1a+	1a+	1a+	1a+
	AF076239	I3	1a.IND.synth(*).1990	1a	1a+	1a+	1a+	1a+	1a+
	X99441	Mad-93	1a.IND.Madras.hum(*).1993	1a	1a+	1a+	1a+	1a+	1a+
	DQ459342	PM2000	1a.IND.hum.2000	1a	1a+	1a+	1a+	1a+	1a+
	AF459438	Yam-67	1a.IND.hum(*).1989	1a	1a+	1a+	1a+	1a+	1a+
	AF051830	TK15/92	1a.NPL.Kathmandu.mac(*).1992	1a	1a+	1a+	1a+	1a+	1a+
	AF185822	Abb-2B	1a.PAK.hum(*).1988	1a	1a+	1a+	1a+	1a+	1a+
	DQ200276	HEV/HU/NL/2002-1650	1a.NLD.hum						1a
	DQ200281	HEV/HU/NL/2004-0906	1a.NLD.hum						1a
	DQ200285	HEV/HU/NL/2005-0440	1a.NLD.hum						1a
	DQ200286	HEV/HU/NL/2005-0551	1a.NLD.hum						1a
	DQ200288	HEV/HU/NL/2005-0586	1a.NLD.hum						1a
	DQ200290	HEV/HU/NL/2005-0914	1a.NLD.hum						1a
	DQ200291	HEV/HU/NL/2005-0915	1a.NLD.hum						1a
	DQ200296	HEV/HU/NL/3796	1a.NLD.hum						1a
	DQ200294	HEV/HU/NL/DB31	1a.NLD.hum						1a
	EU450839	BBCN2.1	1a.ESP.sewage						1a
	AF058683	BCN / HEVBCN5	1a.ESP.Barcelona.sewage				1a
	FR728243	V1003873	1a.?.hum.UReg		1a
	FR728244	V1003873	1a.?.hum.UReg						1a
	L08816	CHT-87	1b.CHN.Uighur.hum(*).1986	1b	1b+	1b+	1b+	1b+	1b+
	D11092	CHT-88	1b.CHN.Uighur.hum(*).1987	1b	1b+	1b+	1b+	1b+	1b+
	L25547	HPEGENA	1b.CHN	1b	1b+	1b+	1b+	1b+	1b+
	L25595	K52-87	1b.CHN.Xinjiang.hum(*).1987	1b	1b+	1b+	1b+	1b+	1b+
	D11093	Uigh179	1b.CHN.Uighur.hum(*).1987	1b	1b+	1b+	1b+	1b+	1b+
	M80581	SAR-55	1b.PAK.Sargodha.mac(*).1987	1b	1b+	1b+	1b+	1b+	1b+
	AF058684	BCN	1b.ESP.Barcelona.sewage					1b
	X98292	hev037	1c.IND.hum(*).1992	1c	1c+	1c+	1c+	1c+	1c+
	AF065061	HEV-Morocco	1d.MAR					1d+	1d+
	AY230202	Morocco	1d.MAR.hum(*).1994	1d	1d+	1d+	1d+	1d+	1d+
	AY204877	T3	1e.TCD.hum(*).1983	1e	1e+	1e+	1e+	1e+	1e+
	EU879119	V0714305	1e.ETH.hum.UReg		1e
	AY540115	VH5_ORF2	1e.ESP.hum(*)						1
	M74506	Mexico / HEV(M)	2a.MEX.Telixtac.mac-hum(*).1986	2	2a+	2a+	2a+	2a+	2a+
	KF373757	51-12	3.DEU.hum.FIRA.2010
	JN995562	Oct1	3.SWE.hum.PEI
	JN995568	Oct7	3.DEU.hum.PEI
	JN257708	PP300	3.DEU.hum.PEI
	JN257710	PP316	3.DEU.hum.PEI
	KF513709	HEV_EW205	3.GBR.hum.2009						3
	KF513759	HEV_EW250	3.GBR.hum.2010						3
	FR863612	HEVCW	3.GBR.hum						3
	KJ701409	AB_7110	3c.FRA.Marseille.hum.2009	3c	3c+	3c+	3c+	3c+	3c+
	JF730329	Fr-08H82	3c.FRA.pig.2008						3c
	EU495189	TLS41	3c.FRA.hum			3c
	EU495145	TLS41	3c.FRA.hum				3c
	EU495231	TLS41	3c.FRA.hum						3c
	HM054531	TR39	3c.FRA.hum						3c
	JQ863407	0123_9	3c.DEU.HE.hum.UBMC.2011		3c
	EU035812	118E	3c.DEU.wb.FIRA						3c
	EU035813	119E	3c.DEU.wb.FIRA						3c
	JX110665	20617	3c.DEU.hum.UBMC.2009				3c
	JQ863408	3039_2	3c.DEU.HE.hum.UBMC.2011		3c
	KF211430	3100-7	3c.DEU.pig.FIRA.2011				3c
	JQ863416	3306_4	3c.DEU.NRW.hum.UBMC.2011		3c
	JQ863415	4046_3	3c.DEU.NRW.hum.UBMC.2011		3c
	JQ863413	4163_5	3c.DEU.HE.hum.UBMC.2011		3c
	JQ863417	4423_12	3c.DEU.LS.hum.UBMC.2011		3c
	KC618402	47832	3c.DEU.hum.FIRA.2011	3c	3c+	3c+	3c+	3c+	3c+
	JQ863410	5977_6	3c.DEU.NRW.hum.UBMC.2011		3c
	JQ863411	6025_7	3c.DEU.HE.hum.UBMC.2011		3c-NLD
	JQ863414	6207_11	3c.DEU.NRW.hum.UBMC.2011		3c
	JQ863406	8271_10	3c.DEU.HE.hum.HDZNRW.2011		3c
	JQ863418	9467_13	3c.DEU.HE.hum.UBMC.2011		3c-NLD
	JF309071	Hamburg-BNI	3c.DEU.BB.hum.BNI.2010				3c
	JN986840	HAMBURG-HB	3c.DEU.hum.BNI.2010				3c
	JQ034515	HSD11	3c.DEU.hum.UBMC.2009				3c
	JQ034516	HSD14	3c.DEU.hum.UBMC.2009				3c
	JQ034519	HSD21	3c.DEU.hum.UBMC.2009				3c
	JQ034513	HSD23	3c.DEU.hum.UBMC.2009				3c
	JQ034522	HSD30	3c.DEU.hum.UBMC.2009				3c
	JQ034514	HSD32	3c.DEU.hum.UBMC.2009				3c
	JQ034512	HSD40	3c.DEU.hum.UBMC.2009				3c
	JN995563	Oct2	3c.DEU.hum.PEI					3chi
	JN995567	Oct6	3c.DEU.hum.PEI					3c
	JN995569	Oct8	3c.DEU.hum.PEI					3c
	JN257711	PP440	3c.DEU.hum.PEI					3c?
	JN415697	swine/Ger/10	3c.DEU.pig.TiHo.2009		3c
	JN415698	swine/Ger/12	3c.DEU.pig.TiHo.2009		3c
	JN415701	swine/Ger/16	3c.DEU.pig.TiHo.2009		3c
	JN415702	swine/Ger/17	3c.DEU.pig.TiHo.2009		3c
	FR846455	swR269	3c.DEU.BY,Reg.pig.UReg		3c
	EU879109	V0703163	3c.DEU.hum.UReg		3c
	EU879111	V0706586	3c.DEU.Berlin.hum.UReg		3c
	FN994997	V1006699	3c.DEU.NI.hum.UReg		3c
	FN995000	V1007999	3c.DEU.BY,Reg.hum.UReg		3c
	FN995001	V1007999	3c.DEU.BY,Reg.hum.UReg						3c+
	FN985025	V1011293	3c.DEU.BB.hum.UReg		3c
	FR728247	V1014546	3c.DEU.Hamburg.hum.UReg						3c
	FR728248	V1015214	3c.DEU.NW.hum.UReg		3c
	FR728249	V1015214	3c.DEU.NW.hum.UReg						3c
	FR728253	V1020087	3c.DEU.BY,Munich.hum.UReg		3c
	FR728254	V1020087	3c.DEU.BY,Munich.hum.UReg						3c
	FR728255	V1023239	3c.DEU.BW,Ulm.hum.UReg		3c
	FR728256	V1023239	3c.DEU.BW,Ulm.hum.UReg						3c
	FR846450	V1024549	3c.DEU.BW,LB.hum.UReg		3c
	FR846451	V1025911	3c.DEU.RP,Mainz.hum.UReg		3c
	FR846452	V1025911	3c.DEU.RP,Mainz.hum.UReg						3c
	HE605114	V1109172	3c.DEU.hum.UReg.2011		3c-NLD
	HE605116	V1109172	3c.DEU.hum.UReg.2011						3c?
	HF912156	V1114818	3c.DEU.Lower Saxony.hum.UReg.2011		3c
	HF912157	V1114818	3c.DEU.Lower Saxony.hum.UReg.2011						3c?
	HE605115	V1117691	3c.DEU.hum.UReg.2011		3c
	HE605117	V1117691	3c.DEU.hum.UReg.2011						3c?
	KF303501	WB1	3c.DEU.wb.JLUG.2008					3c+	3c+
	KF303485	wb24	3c.DEU.wb.JLUG.2008						3c
	KF303487	wb34	3c.DEU.wb.JLUG.2008						3c
	FJ748517	wbGER25	3c.DEU.BB.wb.FIRA						3c
	FJ705359	wbGER27	3c.DEU.BB.wb.FIRA.2006	3c	3c+	3c+	3c+	3c+	3c+
	FJ748531	wbGER27	3c.DEU.BB.wb.FIRA		3c
	FJ748518	wbGER27	3c.DEU.BB.wb.FIRA						3c
	FJ748519	wbGER28	3c.DEU.BB.wb.FIRA						3c
	FJ748520	wbGER29	3c.DEU.BB.wb.FIRA						3c
	FJ748521	wbGER31	3c.DEU.BB.wb.FIRA						3c
	FJ748522	wbGER32	3c.DEU.BB.wb.FIRA						3c
	FJ748523	wbGER36	3c.DEU.BB.wb.FIRA						3c
	FJ748524	wbGER37	3c.DEU.BB.wb.FIRA						3c
	FJ748525	wbGER38	3c.DEU.BB.wb.FIRA						3c
	GU556929	SwBO85	3c.ITA.pig						3c+
	DQ200275	HEV/HU/NL/2002-0576	3c.NLD.hum.2002						3c
	AB385842	HEV/HU/NL/2002-2520	3c.NLD.hum.2002						3c
	DQ200279	HEV/HU/NL/2004-0179	3c.NLD.hum.2004						3c
	AB385843	HEV/HU/NL/2004-0247	3c.NLD.hum.2004						3c
	DQ200280	HEV/HU/NL/2004-0684	3c.NLD.hum.2004						3c
	DQ200282	HEV/HU/NL/2004-1232	3c.NLD.hum.2004						3c
	DQ200283	HEV/HU/NL/2005-0182	3c.NLD.hum.2005						3c
	DQ200284	HEV/HU/NL/2005-0397	3c.NLD.hum.2005						3c
	DQ200287	HEV/HU/NL/2005-0560	3c.NLD.hum.2005						3c
	DQ200289	HEV/HU/NL/2005-0756	3c.NLD.hum.2005						3c
	DQ200293	HEV/HU/NL/2005-1169	3c.NLD.hum.2005						3c
	AB385844	HEV/HU/NL/2005-5810	3c.NLD.hum.2005						3c
	AB385847	HEV/HU/NL/2006-0053	3c.NLD.hum.2006						3c
	AB385848	HEV/HU/NL/2006-0083	3c.NLD.hum.2006						3c
	AB385851	HEV/HU/NL/2006-0890	3c.NLD.hum.2006						3c
	AB385852	HEV/HU/NL/2006-1917	3c.NLD.hum.2006						3c
	EF372537	HEV/SW/NL/2005-1001	3c.NLD.pig.2005		3c
	EU526646	HEV/SW/NL/2005-1001	3c.NLD.pig.2005						3c
	EF372538	HEV/SW/NL/2005-1006	3c.NLD.pig.2005		3c
	EF372542	HEV/SW/NL/2005-1018	3c.NLD.pig.2005		3c
	EU526640	HEV/SW/NL/2005-1018	3c.NLD.pig.2005						3c
	EF372543	HEV/SW/NL/2005-1019	3c.NLD.pig.2005		3c
	EU526637	HEV/SW/NL/2005-1019	3c.NLD.pig.2005						3c
	EF372545	HEV/SW/NL/2005-1026	3c.NLD.pig.2005		3c
	EU526644	HEV/SW/NL/2005-1026	3c.NLD.pig.2005						3c
	EF372550	HEV/SW/NL/2005-1036	3c.NLD.pig.2005		3c
	EU526636	HEV/SW/NL/2005-1036	3c.NLD.pig.2005						3c
	EU526638	HEV/SW/NL/2005-1042	3c.NLD.pig.2005						3c
	EF372553	HEV/SW/NL/2005-1044	3c.NLD.pig.2005		3c
	EF372556	HEV/SW/NL/2005-1055	3c.NLD.pig.2005		3c
	EU526647	HEV/SW/NL/2005-1055	3c.NLD.pig.2005						3c
	EF372558	HEV/SW/NL/2005-1063	3c.NLD.pig.2005		3c
	EF372561	HEV/SW/NL/2005-1068	3c.NLD.pig.2005		3c
	EU526639	HEV/SW/NL/2005-1068	3c.NLD.pig.2005						3c
	EF372525	HEV/SW/NL/2005-977	3c.NLD.pig.2005		3c
	EU526634	HEV/SW/NL/2005-977	3c.NLD.pig.2005						3c
	EF372526	HEV/SW/NL/2005-978	3c.NLD.pig.2005		3c
	EF372529	HEV/SW/NL/2005-985	3c.NLD.pig.2005		3c
	EU526645	HEV/SW/NL/2005-985	3c.NLD.pig.2005						3c
	EF372531	HEV/SW/NL/2005-988	3c.NLD.pig.2005		3c
	EF372532	HEV/SW/NL/2005-990	3c.NLD.pig.2005		3c
	EU526633	HEV/SW/NL/2005-990	3c.NLD.pig.2005						3c
	EF372533	HEV/SW/NL/2005-994	3c.NLD.pig.2005		3c
	EU526643	HEV/SW/NL/2005-994	3c.NLD.pig.2005						3c
	EF372534	HEV/SW/NL/2005-995	3c.NLD.pig.2005		3c
	EF372536	HEV/SW/NL/2005-999	3c.NLD.pig.2005		3c
	EU526641	HEV/SW/NL/2005-999	3c.NLD.pig.2005						3c
	EU526635	HEV/SW/NL/2006-659603	3c.NLD.pig.2006						3c
	EU526642	HEV/WB/NL/2005-21	3c.NLD.wb.2005						3c
	AF336013	NLSW105	3c.NLD.pig(*).1998		3c
	AF336298	NLSW105	3c.NLD.pig(*).1998						3c+
	AF336001	NLSW20	3c.NLD.pig(*).1998		3c
	AF336290	NLSW20	3c.NLD.pig(*).1998						3c and 3ef
	AF336004	NLSW36	3c.NLD.pig(*).1998		3c
	AF336293	NLSW36	3c.NLD.pig(*).1998						3c+
	HQ842716	NLSW664HEV2008	3c.NLD.pig.2008						3c
	AF336007	NLSW68	3c.NLD.pig(*).1998		3c
	AY032756	NLSW68	3c.NLD.pig(*).1998						3c
	HQ842717	NLSW708HEV2008	3c.NLD.pig.2008						3c
	HQ842731	NLSW927HEV2008	3c.NLD.pig.2008						3c
	AF336012	NLSW99	3c.NLD.pig(*).1998		3c
	AF336297	NLSW99	3c.NLD.pig(*).1998						3c and 3ef
	DQ916142	NLSWLiver21	3c.NLD.pig						3c
	HM641302	640-09	3c.SWE.wb				3c
	KF513637	HEV_EW139	3c.GBR.hum.2007						3c
	KF513663	HEV_EW163	3c.GBR.hum.2007						3c
	KF513689	HEV_EW187	3c.GBR.hum.2008						3c
	KF513690	HEV_EW188	3c.GBR.hum.2008						3c
	KF513691	HEV_EW189	3c.GBR.hum.2008						3c
	KF513697	HEV_EW195	3c.GBR.hum.2009						3c
	KF513701	HEV_EW199	3c.GBR.hum.2009						3c
	KF513704	HEV_EW200	3c.GBR.hum.2009						3c
	KF513707	HEV_EW203	3c.GBR.hum.2009						3c
	KF513711	HEV_EW207	3c.GBR.hum.2009						3c
	KF513720	HEV_EW215	3c.GBR.hum.2009						3c
	KF513729	HEV_EW223	3c.GBR.hum.2009						3c
	KF513731	HEV_EW225	3c.GBR.hum.2010						3c
	KF513734	HEV_EW228	3c.GBR.hum.2010						3c
	KF513746	HEV_EW239	3c.GBR.hum.2010						3c
	KF513755	HEV_EW247	3c.GBR.hum.2010						3c
	KF513756	HEV_EW248	3c.GBR.hum.2010						3c
	KF513757	HEV_EW249	3c.GBR.hum.2010						3c
	KF513762	HEV_EW253	3c.GBR.hum.2010						3c
	KF513763	HEV_EW254	3c.GBR.hum.2010						3c
	KF513773	HEV_EW263	3c.GBR.hum.2010						3c
	KF513774	HEV_EW264	3c.GBR.hum.2010						3c
	KF513775	HEV_EW265	3c.GBR.hum.2010						3c
	KF513776	HEV_EW266	3c.GBR.hum.2010						3c
	KF513777	HEV_EW267	3c.GBR.hum.2010						3c
	KF513782	HEV_EW271	3c.GBR.hum.2010						3c
	KF513783	HEV_EW272	3c.GBR.hum.2010						3c
	KF513787	HEV_EW276	3c.GBR.hum.2011						3c
	KF513792	HEV_EW280	3c.GBR.hum.2011						3c
	KF513796	HEV_EW284	3c.GBR.hum.2011						3c
	KF513797	HEV_EW285	3c.GBR.hum.2011						3c
	KF513798	HEV_EW286	3c.GBR.hum.2011						3c
	KF513799	HEV_EW287	3c.GBR.hum.2011						3c
	KF513800	HEV_EW288	3c.GBR.hum.2011						3c
	KF513801	HEV_EW289	3c.GBR.hum.2011						3c
	KF513803	HEV_EW290	3c.GBR.hum.2011						3c
	KF513805	HEV_EW292	3c.GBR.hum.2011						3c
	KF513807	HEV_EW294	3c.GBR.hum.2011						3c
	KF513811	HEV_EW298	3c.GBR.hum.2011						3c
	KF513812	HEV_EW299	3c.GBR.hum.2011						3c
	KF513818	HEV_EW303	3c.GBR.hum.2011						3c
	KF513819	HEV_EW304	3c.GBR.hum.2011						3c
	KF513820	HEV_EW305	3c.GBR.hum.2011						3c
	KF513821	HEV_EW306	3c.GBR.hum.2011						3c
	KF513822	HEV_EW307	3c.GBR.hum.2011						3c
	KF513823	HEV_EW308	3c.GBR.hum.2011						3c
	KF513826	HEV_EW310	3c.GBR.hum.2011						3c
	KF513827	HEV_EW311	3c.GBR.hum.2011						3c
	KF513828	HEV_EW312	3c.GBR.hum.2011						3c
	KF513829	HEV_EW313	3c.GBR.hum.2011						3c
	KF513830	HEV_EW314	3c.GBR.hum.2011						3c
	KF513831	HEV_EW315	3c.GBR.hum.2011						3c
	KF513837	HEV_EW320	3c.GBR.hum.2011						3c
	KF513838	HEV_EW321	3c.GBR.hum.2011						3c
	KF513839	HEV_EW322	3c.GBR.hum.2011						3c
	KF513840	HEV_EW323	3c.GBR.hum.2011						3c
	KF513841	HEV_EW324	3c.GBR.hum.2011						3c
	KF513842	HEV_EW325	3c.GBR.hum.2011						3c
	KF513844	HEV_EW327	3c.GBR.hum.2011						3c
	KF513845	HEV_EW328	3c.GBR.hum.2011						3c
	KF513846	HEV_EW329	3c.GBR.hum.2011						3c
	KF513848	HEV_EW330	3c.GBR.hum.2011						3c
	KF513851	HEV_EW333	3c.GBR.hum.2011						3c
	KF513853	HEV_EW335	3c.GBR.hum.2011						3c
	KF513854	HEV_EW336	3c.GBR.hum.2011						3c
	KF513855	HEV_EW337	3c.GBR.hum.2011						3c
	KF513856	HEV_EW338	3c.GBR.hum.2011						3c
	KF513859	HEV_EW340	3c.GBR.hum.2011						3c
	KF513864	HEV_EW345	3c.GBR.hum.2011						3c
	KF513867	HEV_EW348	3c.GBR.hum.2011						3c
	KF513868	HEV_EW349	3c.GBR.hum.2011						3c
	KF513879	HEV_EW359	3c.GBR.hum.2011						3c
	KF513883	HEV_EW362	3c.GBR.hum.2011						3c
	KF513884	HEV_EW363	3c.GBR.hum.2012						3c
	KF513885	HEV_EW364	3c.GBR.hum.2012						3c
	KF513886	HEV_EW365	3c.GBR.hum.2012						3c
	KF513888	HEV_EW367	3c.GBR.hum.2012						3c
	KF513892	HEV_EW370	3c.GBR.hum.2012						3c
	KF513896	HEV_EW374	3c.GBR.hum.2012						3c
	KF513897	HEV_EW375	3c.GBR.hum.2012						3c
	KF513898	HEV_EW376	3c.GBR.hum.2012						3c
	KF513900	HEV_EW378	3c.GBR.hum.2012						3c
	KF513903	HEV_EW380	3c.GBR.hum.2012						3c
	KF513904	HEV_EW381	3c.GBR.hum.2012						3c
	KF513907	HEV_EW384	3c.GBR.hum.2012						3c
	KF513909	HEV_EW386	3c.GBR.hum.2012						3c
	KF513910	HEV_EW387	3c.GBR.hum.2012						3c
	KF513912	HEV_EW389	3c.GBR.hum.2012						3c
	KF513914	HEV_EW390	3c.GBR.hum.2012						3c
	KF513915	HEV_EW391	3c.GBR.hum.2012						3c
	KF513917	HEV_EW393	3c.GBR.hum.2012						3c
	KF513918	HEV_EW394	3c.GBR.hum.2012						3c
	KF513919	HEV_EW395	3c.GBR.hum.2012						3c
	KF513920	HEV_EW396	3c.GBR.hum.2012						3c
	KF513921	HEV_EW397	3c.GBR.hum.2012						3c
	KF513922	HEV_EW398	3c.GBR.hum.2012						3c
	KF513926	HEV_EW400	3c.GBR.hum.2012						3c
	KF513927	HEV_EW401	3c.GBR.hum.2012						3c
	KF513930	HEV_EW404	3c.GBR.hum.2012						3c
	KF513931	HEV_EW405	3c.GBR.hum.2012						3c
	KF513933	HEV_EW407	3c.GBR.hum.2012						3c
	KF513934	HEV_EW408	3c.GBR.hum.2012						3c
	KF513935	HEV_EW409	3c.GBR.hum.2012						3c
	KF513937	HEV_EW410	3c.GBR.hum.2012						3c
	KF513938	HEV_EW411	3c.GBR.hum.2012						3c
	KF513942	HEV_EW415	3c.GBR.hum.2012						3c
	KF513943	HEV_EW416	3c.GBR.hum.2012						3c
	KF513946	HEV_EW419	3c.GBR.hum.2012						3c
	KF513948	HEV_EW420	3c.GBR.hum.2012						3c
	KF513949	HEV_EW421	3c.GBR.hum.2012						3c
	KF513952	HEV_EW424	3c.GBR.hum.2012						3c
	KF513953	HEV_EW425	3c.GBR.hum.2012						3c
	KF513954	HEV_EW426	3c.GBR.hum.2012						3c
	KF513956	HEV_EW428	3c.GBR.hum.2012						3c
	KF513959	HEV_EW430	3c.GBR.hum.2012						3c
	KF513960	HEV_EW431	3c.GBR.hum.2012						3c
	KF513961	HEV_EW432	3c.GBR.hum.2012						3c
	KF513965	HEV_EW436	3c.GBR.hum.2012						3c
	KF513966	HEV_EW437	3c.GBR.hum.2012						3c
	KF513968	HEV_EW439	3c.GBR.hum.2012						3c
	KF513970	HEV_EW440	3c.GBR.hum.2012						3c
	KF513971	HEV_EW441	3c.GBR.hum.2012						3c
	KF513972	HEV_EW442	3c.GBR.hum.2012						3c
	KF513973	HEV_EW443	3c.GBR.hum.2012						3c
	KF513974	HEV_EW444	3c.GBR.hum.2012						3c
	KF513975	HEV_EW445	3c.GBR.hum.2012						3c
	KF513976	HEV_EW446	3c.GBR.hum.2012						3c
	KF513978	HEV_EW448	3c.GBR.hum.2012						3c
	KF513981	HEV_EW450	3c.GBR.hum.2012						3c
	KF513982	HEV_EW451	3c.GBR.hum.2012						3c
	KF513984	HEV_EW453	3c.GBR.hum.2012						3c
	KF513985	HEV_EW454	3c.GBR.hum.2012						3c
	KF513987	HEV_EW456	3c.GBR.hum.2012						3c
	KF513988	HEV_EW457	3c.GBR.hum.2012						3c
	KF513989	HEV_EW458	3c.GBR.hum.2012						3c
	KF513992	HEV_EW460	3c.GBR.hum.2012						3c
	KF513993	HEV_EW461	3c.GBR.hum.2012						3c
	KF513994	HEV_EW462	3c.GBR.hum.2012						3c
	KF513995	HEV_EW463	3c.GBR.hum.2012						3c
	KF513997	HEV_EW465	3c.GBR.hum.2012						3c
	KF513998	HEV_EW466	3c.GBR.hum.2012						3c
	KF513999	HEV_EW467	3c.GBR.hum.2012						3c
	KF514000	HEV_EW468	3c.GBR.hum.2012						3c
	KF514001	HEV_EW469	3c.GBR.hum.2012						3c
	KF514003	HEV_EW470	3c.GBR.hum.2012						3c
	KF514004	HEV_EW471	3c.GBR.hum.2012						3c
	KF514006	HEV_EW473	3c.GBR.hum.2012						3c
	KF514007	HEV_EW474	3c.GBR.hum.2012						3c
	KF514008	HEV_EW475	3c.GBR.hum.2012						3c
	KF514010	HEV_EW477	3c.GBR.hum.2012						3c
	KF514014	HEV_EW480	3c.GBR.hum.2012						3c
	KF514016	HEV_EW482	3c.GBR.hum.2012						3c
	KF514021	HEV_EW487	3c.GBR.hum.2012						3c
	KF514022	HEV_EW488	3c.GBR.hum.2012						3c
	KF514025	HEV_EW490	3c.GBR.hum.2012						3c
	KF514027	HEV_EW492	3c.GBR.hum.2012						3c
	KF514028	HEV_EW493	3c.GBR.hum.2012						3c
	KF514029	HEV_EW494	3c.GBR.hum.2012						3c
	KF514030	HEV_EW495	3c.GBR.hum.2012						3c
	KF514032	HEV_EW497	3c.GBR.hum.2012						3c
	KF514033	HEV_EW498	3c.GBR.hum.2012						3c
	KF514037	HEV_EW500	3c.GBR.hum.2012						3c
	KF514039	HEV_EW502	3c.GBR.hum.2012						3c
	KF514042	HEV_EW505	3c.GBR.hum.2012						3c
	KF514043	HEV_EW506	3c.GBR.hum.2012						3c
	JF490047	E1Arg36.2	3chi.ARG.hum		3chi
	KF513737	HEV_EW230	3chi.GBR.hum.2010						3chi
	KF513784	HEV_EW273	3chi.GBR.hum.2011						3chi
	KF513850	HEV_EW332	3chi.GBR.hum.2011						3i?
	KF513876	HEV_EW356	3chi.GBR.hum.2011						3i?
	KF513945	HEV_EW418	3chi.GBR.hum.2012						3chi
	KF513957	HEV_EW429	3chi.GBR.hum.2012						chi
	KF513962	HEV_EW433	3chi.GBR.hum.2012						3chi
	KC012633	Bamenda41	3h.CMR.pig.ITM.2012				3h?
	KC012631	Yaounde56	3h.CMR.pig.ITM.2012				3h?
	KC012632	Yaounde94	3h.CMR.pig.ITM.2012				3h?
	KC012635	Yaounde94	3h.CMR.pig.ITM.2012						3h?
	KC012634	Yaounde96	3h.CMR.pig.ITM.2012						3h?
	JX507128	swHEV-MG-104	3h.MDG.pig.2010						3h?+
	JX507129	swHEV-MG-121	3h.MDG.pig.2010						3h?+
	JX507130	swHEV-MG-190	3h.MDG.pig.2010						3h?
	AB290312	swMN06-A1288	3h.MNG.pig.2006	3h	3h+	3h+	3h+	3h+	3h+
	DQ445667	NZ_Case1	3h.NZL.hum						3h
	AF215661S1	swNZ	3h.NZL.pig(*)		3h
	AF200704	swNZ	3h.NZL.pig(*)						3h
	HQ682232	Fr-10Y56	3h.FRA.hum						3h
	JQ953664	FR-SHEV3c-like	3h.FRA.pig.2006	3h	3h+	3h+	3h+	3h+	3h+
	EU495188	TLS40	3h.FRA.hum			3h
	EU495144	TLS40	3h.FRA.hum				3h
	EU495232	TLS40	3h.FRA.hum						3h
	JQ013794	TR19	3h.FRA.hum.2007	3h	3h+	3h+	3h+	3h+	3h+
	JN398372	TR19	3h.FRA.Toulouse .hum.2009					3h+	3h+
	KC912038	TR23 / 2	3h.FRA.Toulouse .hum			3h+
	EU035811	108S	3h.DEU.wb.FIRA						3hc
	EU035815	12464E	3h.DEU.wb.FIRA						3hc
	EU035814	149E	3h.DEU.wb.FIRA						3hc
	FJ998009	BW05	3h.DEU.BW,BB.wb.RKI		3h+
	AF110387	It1	3h.ITA.hum(*)		3h
	AF110390	It1	3h.ITA.hum(*)						3h
	AF490991	BCN10	3h.ESP.sewage						3h
	AF279122	Au1	3i.AUT.hum(*)		3i
	AF279123	Au1	3i.AUT.hum(*)						3i
	HM623777	sw11_4bAT	3i.AUT.pig.2008					3i+	3i+
	JQ807471	4322	3i.DEU.MV.wb.FLI.1997			3i
	JQ807474	5160	3i.DEU.MV.wb.FLI.1997			3i
	JQ807475	5304	3i.DEU.MV.wb.FLI.1997			3i
	FJ998008	BB02	3i.DEU.BB,Krausnick.wb.RKI	3i	3i+	3i+	3ic+	3i+	3i+
	FJ998018	BB19	3i.DEU.BB,Krausnick.wb		3i+				3i+
	JN995571	Oct10	3i.SWE.hum.PEI					3i?
	JN995566	Oct5	3i.SWE.hum.PEI					3i
	FJ998010	RP1647	3i.DEU.RP.wb.RKI						3i
	FJ998011	RP1658	3i.DEU.RP.wb.RKI						3i
	FJ998012	RP1752	3i.DEU.RP.wb.RKI						3i
	HE716853	V1008053	3i.DEU.Nordrhein-Westfalen.hum.UReg.2010		3i-BB02
	KF303493	wb104	3i.DEU.wb.JLUG.2008
	KF303495	wb118	3i.DEU.wb.JLUG.2008
	KF303491	wb119	3i.DEU.wb.JLUG.2008
	KF303486	wb22	3i.DEU.wb.JLUG.2008
	KF303494	wb25	3i.DEU.wb.JLUG.2008
	KF303492	wb52	3i.DEU.wb.JLUG.2008
	KF303489	wb75	3i.DEU.wb.JLUG.2008
	KF303490	wb76	3i.DEU.wb.JLUG.2008
	KF303488	wb91	3i.DEU.wb.JLUG.2008						3i
	FJ748515	wbGER39	3i.DEU.TH.wb.FIRA						3i
	FJ748530	wbGER77	3i.DEU.TH.wb.FIRA		3i
	FJ748516	wbGER77	3i.DEU.TH.wb.FIRA						3i
	JQ807482	WS05-09	3i.DEU.MV,Ovp.wb.FLI.2009		3i+
	JQ807481	WS05-09	3i.DEU.MV,Ovp.wb.FLI.2009			3i+
	JQ807483	WS05-09	3i.DEU.MV,Ovp.wb.FLI.2009					3i+
	JQ807484	WS21-10	3i.DEU.MV,Sfh.wb.FLI.2010			3i
	JQ807485	WS21-10	3i.DEU.MV,Sfh.wb.FLI.2010					3i
	AF264009	Ar1	3l.ARG.hum(*)		3i?
	AF264010	Ar2	3l.ARG.hum(*)		3i?
	AF264012	Ar2	3l.ARG.hum(*)						3i
	JF490048	E1Arg42.15	3l.ARG.hum		3i?
	AY258006	swAr	3l.ARG.pig(*)		3i?
	AY286304	swAr	3l.ARG.pig(*)						3i
	EF491206	EF491206	3l.BRA.pig.2003						3l+
	JX880215	He_Uy10	3l.URY.hum.2010
	JX880206	He_Uy10	3l.URY.hum.2010			3hl?
	JX880200	He_Uy10	3l.URY.hum						3l+
	JX880216	He_Uy11	3l.URY.hum.2010
	JX880207	He_Uy11	3l.URY.hum.2010			3hl?
	JX880201	He_Uy11	3l.URY.hum						3l+
	JX880220	He_Uy12	3l.URY.hum.2010
	KC189822	He_Uy12	3l.URY.hum.2010						3l+
	JX880217	He_Uy13	3l.URY.hum.2010
	JX880218	He_Uy14	3l.URY.hum.2010
	JX880202	He_Uy14	3l.URY.hum						3l+
	JX880219	He_Uy15	3l.URY.hum.2010
	JX880208	He_Uy15	3l.URY.hum.2010			3hl?
	JX880203	He_Uy15	3l.URY.hum						3l+
	JX880211	He_Uy3	3l.URY.hum.2010
	JX880204	He_Uy3	3l.URY.hum.2010			3hl?
	KF679999	He_Uy3	3l.URY.hum.2010				3l?
	JX880197	He_Uy3	3l.URY.hum.2010						3l+
	JX880212	He_Uy4	3l.URY.hum.2010
	JX880213	He_Uy4	3l.URY.hum.2010
	JX880205	He_Uy4	3l.URY.hum.2010			3hl?
	KF680000	He_Uy4	3l.URY.hum.2010				3l?
	JX880198	He_Uy4	3l.URY.hum.2010						3l+
	JX880209	He_Uy7	3l.URY.hum.2010			3hl?
	JX880199	He_Uy7	3l.URY.hum						3l+
	JX880214	He_Uy8	3l.URY.hum.2010
	JX880210	He_Uy8	3l.URY.hum.2010			3hl?
	JX880196	He_Uy8	3l.URY.hum.2010						3l+
	AB248520	HE-JA04-1911	3e.JPN.Mie.hum.2004	3e	3e+	3e+	3e+	3e+	3e+
	JQ026407	Inuyama	3e.JPN.monkey.2009	3e	3e+	3e+	3e+	3e+	3e+
	AB780450	JBOAR100-Mie10	3e.JPN.Mie.wb.2010	3e	3e+	3e+	3e+	3e+	3e+
	AB780451	JBOAR107-Mie11	3e.JPN.Mie.wb.2011	3e	3e+	3e+	3e+	3e+	3e+
	AB780452	JBOAR111-Mie11	3e.JPN.Mie.wb.2011	3e	3e+	3e+	3e+	3e+	3e+
	AB780453	JBOAR124-Mie11	3e.JPN.Mie.wb.2011	3e	3e+	3e+	3e+	3e+	3e+
	AB627908	JKM-Tok10	3e.JPN.Tokio.hum.2010		3e
	AB627909	JMH-Tok09	3e.JPN.Tokio.hum.2009		3e
	AB291958	JNH-Ehi04L	3e.JPN.hum.2004	3e	3e+	3e+	3e+	3e+	3e+
	AB248522	swJ12-4	3e.JPN.Hokkaido.pig	3e	3e+	3e+	3e+	3e+	3e+
	AB248521	swJ8-5	3e.JPN.Hokkaido.pig	3e	3e+	3e+	3e+	3e+	3e+
	AB481226	swJB-E10	3e.JPN.pig	3e	3e+	3e+	3e+	3e+	3e+
	DQ445668	NZ_Case2	3e.NZL.hum						3e
	GU299817	CZhHEV107-09	3e.CZE.hum		3e
	GU299815	CZhHEV197-09	3e.CZE.hum		3e
	JQ953665	FR-SHEV3e	3e.FRA.pig.2006	3e	3e+	3e+	3e+	3e+	3e+
	AF490999	N1	3e.FRA.Nancy.sewage(*)						3e
	KF922359	rt93100008	3e.FRA.hum.2009	3e	3e+	3e+	3e+	3e+	3e+
	EU495186	TLS38	3e.FRA.hum			3e
	EU495143	TLS38	3e.FRA.hum				3e
	EU495229	TLS38	3e.FRA.hum						3e
	EU495187	TLS42	3e.FRA.hum			3e
	EU495146	TLS42	3e.FRA.hum				3e
	EU495228	TLS42	3e.FRA.hum						3e
	JQ013795	TR02	3e.FRA.hum.2006	3e	3e+	3e+	3e+	3e+	3e+
	JN398371	TR02	3e.FRA.Toulouse .hum.2006					3e+	3e+
	JQ863409	3993_1	3e.DEU.NRW.hum.UBMC.2011		3e
	JQ034520	HSD24	3e.DEU.hum.UBMC.2009				3e
	JQ034517	HSD35	3e.DEU.hum.UBMC.2009				3e
	JQ034518	HSD50	3e.DEU.hum.UBMC.2009				3e
	JN995564	Oct3	3e.DEU.hum.PEI					3e
	FJ998013	SA11	3e.DEU.BB,Welzow.wb.RKI						3e+
	FJ998014	SA13	3e.DEU.BB,Welzow.wb.RKI						3e+
	FJ998015	SA21	3e.DEU.BB,Welzow.wb.RKI.2007	3e	3e+	3e+	3e+	3e+	3e+
	FJ998016	SA28	3e.DEU.BB,Welzow.wb.RKI						3e+
	FJ998019	SA34	3e.DEU.BB,Welzow.wb.RKI		3e+				3e+
	JN415692	swine/Ger/01	3e.DEU.pig.TiHo.2009		3e
	JN415693	swine/Ger/03	3e.DEU.pig.TiHo.2009		3e
	JN415694	swine/Ger/05	3e.DEU.pig.TiHo.2009		3e
	JN415695	swine/Ger/06	3e.DEU.pig.TiHo.2009		3e
	JN415696	swine/Ger/07	3e.DEU.pig.TiHo.2009		3e
	JN415699	swine/Ger/14	3e.DEU.pig.TiHo.2009		3e
	JN415700	swine/Ger/15	3e.DEU.pig.TiHo.2009		3e
	JN415703	swine/Ger/18	3e.DEU.pig.TiHo.2008		3e
	EU879098	V0607568	3e.DEU.hum.UReg		3e
	EU879117	V0713286	3e.DEU.hum.UReg		3e
	GQ266391	V0813275	3e.DEU.hum.UReg.2008		3e
	FR687017	V1002449	3e.DEU.TH.hum.UReg		3e
	FN994998	V1008999	3e.DEU.NW.hum.UReg		3e
	FN994999	V1009000	3e.DEU.NW.hum.UReg		3e
	FJ748526	wbGER115	3e.DEU.Berlin.wb.FIRA						3e
	AF110389	G2	3e.GRC.hum(*)		3e
	AF110392	G2	3e.GRC.hum(*)						3e
	HM055578	HEV072/sw/HUN-05	3e.HUN.pig	3e	3e+	3e+	3e+	3e+	3e+
	EU057982	HUN-045	3e.HUN.deer						3e
	EU718650	HUN-072	3e.HUN.pig		3e
	EF530674	HUN-072	3e.HUN.pig						3e
	EU718634	HUN-088	3e.HUN.pig						3e
	EU718642	HUN-157	3e.HUN.deer						3e
	EU718636	HUN-278	3e.HUN.pig						3e
	EU718645	HUN-279	3e.HUN.pig						3e
	EU718630	HUN-281	3e.HUN.pig						3e
	EU718637	HUN-282	3e.HUN.pig						3e
	EU718632	HUN-283	3e.HUN.pig						3e
	EU718643	HUN-284	3e.HUN.pig						3e
	EU718638	HUN-285	3e.HUN.pig						3e
	EU718631	HUN-288	3e.HUN.pig						3e
	EU718639	HUN-290	3e.HUN.pig						3e
	EF530659	HUN-E19	3e.HUN.hum						3e
	EF530660	HUN-E38	3e.HUN.hum						3e
	AY940427	Hungary1	3e.HUN.hum						3e
	AB385845	HEV/HU/NL/2005-6223	3e.NLD.hum.2005						3e
	AB385850	HEV/HU/NL/2006-0297	3e.NLD.hum.2006						3e
	EF372540	HEV/SW/NL/2005-1013	3e.NLD.pig.2005		3e
	EU526625	HEV/SW/NL/2005-1013	3e.NLD.pig						3e
	EU526626	HEV/WATER/NL/2005-033	3e.NLD.water						3e
	DQ916144	NLSWLiver27	3e.NLD.pig						3e
	DQ315755	18004	3e.ESP.pig						3e
	AF491002	Por1	3e.ESP.pig(*)						3e
	KF513605	HEV_EW10	3e.GBR.hum.2004						3e
	KF513595	HEV_EW100	3e.GBR.hum.2006						3e
	KF513596	HEV_EW101	3e.GBR.hum.2006						3e
	KF513597	HEV_EW102	3e.GBR.hum.2006						3e
	KF513598	HEV_EW103	3e.GBR.hum.2006						3e
	KF513599	HEV_EW104	3e.GBR.hum.2006						3e
	KF513600	HEV_EW105	3e.GBR.hum.2006						3e
	KF513602	HEV_EW107	3e.GBR.hum.2006						3e
	KF513603	HEV_EW108	3e.GBR.hum.2006						3e
	KF513604	HEV_EW109	3e.GBR.hum.2006						3e
	KF513616	HEV_EW11	3e.GBR.hum.2004						3e
	KF513606	HEV_EW110	3e.GBR.hum.2006						3e
	KF513607	HEV_EW111	3e.GBR.hum.2006						3e
	KF513610	HEV_EW114	3e.GBR.hum.2006						3e
	KF513611	HEV_EW115	3e.GBR.hum.2006						3e
	KF513612	HEV_EW116	3e.GBR.hum.2006						3e
	KF513613	HEV_EW117	3e.GBR.hum.2006						3e
	KF513615	HEV_EW119	3e.GBR.hum.2006						3e
	KF513627	HEV_EW12	3e.GBR.hum.2004						3e
	KF513617	HEV_EW120	3e.GBR.hum.2006						3e
	KF513618	HEV_EW121	3e.GBR.hum.2006						3e
	KF513619	HEV_EW122	3e.GBR.hum.2006						3e
	KF513620	HEV_EW123	3e.GBR.hum.2006						3e
	KF513621	HEV_EW124	3e.GBR.hum.2006						3e
	KF513622	HEV_EW125	3e.GBR.hum.2006						3e
	KF513623	HEV_EW126	3e.GBR.hum.2006						3e
	KF513624	HEV_EW127	3e.GBR.hum.2006						3e
	KF513625	HEV_EW128	3e.GBR.hum.2006						3eg
	KF513626	HEV_EW129	3e.GBR.hum.2007						3e
	KF513638	HEV_EW13	3e.GBR.hum.2004						3e
	KF513630	HEV_EW132	3e.GBR.hum.2007						3e
	KF513632	HEV_EW134	3e.GBR.hum.2007						3e
	KF513633	HEV_EW135	3e.GBR.hum.2007						3e
	KF513634	HEV_EW136	3e.GBR.hum.2007						3e
	KF513635	HEV_EW137	3e.GBR.hum.2006						3e
	KF513639	HEV_EW140	3e.GBR.hum.2007						3e
	KF513640	HEV_EW141	3e.GBR.hum.2007						3e
	KF513641	HEV_EW142	3e.GBR.hum.2007						3e
	KF513642	HEV_EW143	3e.GBR.hum.2007						3e
	KF513643	HEV_EW144	3e.GBR.hum.2007						3e
	KF513644	HEV_EW145	3e.GBR.hum.2007						3e
	KF513646	HEV_EW147	3e.GBR.hum.2006						3e
	KF513647	HEV_EW148	3e.GBR.hum.2006						3e
	KF513659	HEV_EW15	3e.GBR.hum.2004						3e
	KF513649	HEV_EW150	3e.GBR.hum.2006						3e
	KF513650	HEV_EW151	3e.GBR.hum.2007						3e
	KF513651	HEV_EW152	3e.GBR.hum.2006						3e
	KF513652	HEV_EW153	3e.GBR.hum.2006						3e
	KF513653	HEV_EW154	3e.GBR.hum.2006						3e
	KF513654	HEV_EW155	3e.GBR.hum.2006						3eg
	KF513655	HEV_EW156	3e.GBR.hum.2006						3eg
	KF513656	HEV_EW157	3e.GBR.hum.2007						3e
	KF513657	HEV_EW158	3e.GBR.hum.2007						3e
	KF513658	HEV_EW159	3e.GBR.hum.2007						3e
	KF513670	HEV_EW16	3e.GBR.hum.2004						3e
	KF513660	HEV_EW160	3e.GBR.hum.2007						3e
	KF513661	HEV_EW161	3e.GBR.hum.2006						3e
	KF513662	HEV_EW162	3e.GBR.hum.2006						3eg
	KF513664	HEV_EW164	3e.GBR.hum.2006						3eg
	KF513665	HEV_EW165	3e.GBR.hum.2007						3e
	KF513666	HEV_EW166	3e.GBR.hum.2006						3e
	KF513667	HEV_EW167	3e.GBR.hum.2006						3e
	KF513671	HEV_EW170	3e.GBR.hum.2006						3eg
	KF513672	HEV_EW171	3e.GBR.hum.2006						3e
	KF513673	HEV_EW172	3e.GBR.hum.2006						3e
	KF513674	HEV_EW173	3e.GBR.hum.2006						3e
	KF513675	HEV_EW174	3e.GBR.hum.2006						3e
	KF513676	HEV_EW175	3e.GBR.hum.2007						3e
	KF513677	HEV_EW176	3e.GBR.hum.2006						3e
	KF513678	HEV_EW177	3e.GBR.hum.2006						3e
	KF513679	HEV_EW178	3e.GBR.hum.2006						3e
	KF513680	HEV_EW179	3e.GBR.hum.2008						3e
	KF513692	HEV_EW18	3e.GBR.hum.2004						3e
	KF513682	HEV_EW180	3e.GBR.hum.2006						3e
	KF513683	HEV_EW181	3e.GBR.hum.2006						3eg
	KF513684	HEV_EW182	3e.GBR.hum.2008						3e
	KF513685	HEV_EW183	3e.GBR.hum.2008						3eg
	KF513686	HEV_EW184	3e.GBR.hum.2008						3eg
	KF513687	HEV_EW185	3e.GBR.hum.2008						3e
	KF513688	HEV_EW186	3e.GBR.hum.2008						3e
	KF513702	HEV_EW19	3e.GBR.hum.2005						3e
	KF513695	HEV_EW193	3e.GBR.hum.2009						3eg
	KF513696	HEV_EW194	3e.GBR.hum.2009						3e
	KF513699	HEV_EW197	3e.GBR.hum.2009						3eg
	KF513700	HEV_EW198	3e.GBR.hum.2009						3e
	KF513714	HEV_EW20	3e.GBR.hum.2005						3e
	KF513705	HEV_EW201	3e.GBR.hum.2009						3e
	KF513706	HEV_EW202	3e.GBR.hum.2009						3e
	KF513708	HEV_EW204	3e.GBR.hum.2009						3eg
	KF513713	HEV_EW209	3e.GBR.hum.2009						3e
	KF513725	HEV_EW21	3e.GBR.hum.2005						3e
	KF513715	HEV_EW210	3e.GBR.hum.2009						3e
	KF513716	HEV_EW211	3e.GBR.hum.2009						3e
	KF513717	HEV_EW212	3e.GBR.hum.2009						3e
	KF513721	HEV_EW216	3e.GBR.hum.2009						3e
	KF513722	HEV_EW217	3e.GBR.hum.2009						3e
	KF513723	HEV_EW218	3e.GBR.hum.2009						3e
	KF513724	HEV_EW219	3e.GBR.hum.2009						3e
	KF513736	HEV_EW22	3e.GBR.hum.2005						3e
	KF513727	HEV_EW221	3e.GBR.hum.2009						3e
	KF513733	HEV_EW227	3e.GBR.hum.2010						3e
	KF513735	HEV_EW229	3e.GBR.hum.2010						3e
	KF513747	HEV_EW23	3e.GBR.hum.2005						3eg
	KF513738	HEV_EW231	3e.GBR.hum.2010						3e
	KF513739	HEV_EW232	3e.GBR.hum.2010						3e
	KF513741	HEV_EW234	3e.GBR.hum.2010						3e
	KF513742	HEV_EW235	3e.GBR.hum.2010						3e
	KF513743	HEV_EW236	3e.GBR.hum.2010						3e
	KF513744	HEV_EW237	3e.GBR.hum.2010						3e
	KF513745	HEV_EW238	3e.GBR.hum.2010						3e
	KF513758	HEV_EW24	3e.GBR.hum.2005						3e
	KF513748	HEV_EW240	3e.GBR.hum.2010						3e
	KF513749	HEV_EW241	3e.GBR.hum.2010						3e
	KF513751	HEV_EW243	3e.GBR.hum.2010						3e
	KF513754	HEV_EW246	3e.GBR.hum.2010						3e
	KF513769	HEV_EW25	3e.GBR.hum.2005						3e
	KF513760	HEV_EW251	3e.GBR.hum.2010						3e
	KF513764	HEV_EW255	3e.GBR.hum.2010						3e
	KF513767	HEV_EW258	3e.GBR.hum.2010						3ef
	KF513768	HEV_EW259	3e.GBR.hum.2010						3eg
	KF513780	HEV_EW26	3e.GBR.hum.2005						3e
	KF513772	HEV_EW262	3e.GBR.hum.2010						3e
	KF513778	HEV_EW268	3e.GBR.hum.2010						3e
	KF513779	HEV_EW269	3e.GBR.hum.2010						3e
	KF513791	HEV_EW27	3e.GBR.hum.2005						3e
	KF513781	HEV_EW270	3e.GBR.hum.2010						3e
	KF513785	HEV_EW274	3e.GBR.hum.2011						3e
	KF513786	HEV_EW275	3e.GBR.hum.2011						3e
	KF513789	HEV_EW278	3e.GBR.hum.2011						3e
	KF513790	HEV_EW279	3e.GBR.hum.2011						3e
	KF513802	HEV_EW28	3e.GBR.hum.2005						3eg
	KF513793	HEV_EW281	3e.GBR.hum.2011						3e
	KF513794	HEV_EW282	3e.GBR.hum.2011						3e
	KF513795	HEV_EW283	3e.GBR.hum.2011						3e
	KF513813	HEV_EW29	3e.GBR.hum.2005						3eg
	KF513804	HEV_EW291	3e.GBR.hum.2011						3e
	KF513806	HEV_EW293	3e.GBR.hum.2011						3e
	KF513808	HEV_EW295	3e.GBR.hum.2011						3e
	KF513810	HEV_EW297	3e.GBR.hum.2011						3e
	KF513925	HEV_EW3	3e.GBR.hum.2002						3e
	KF513825	HEV_EW30	3e.GBR.hum.2005						3e
	KF513815	HEV_EW300	3e.GBR.hum.2011						3e
	KF513836	HEV_EW31	3e.GBR.hum.2005						3e
	KF513832	HEV_EW316	3e.GBR.hum.2011						3e
	KF513834	HEV_EW318	3e.GBR.hum.2011						3e
	KF513835	HEV_EW319	3e.GBR.hum.2010						3e
	KF513847	HEV_EW32	3e.GBR.hum.2005						3eg
	KF513843	HEV_EW326	3e.GBR.hum.2011						3e
	KF513858	HEV_EW33	3e.GBR.hum.2005						3eg
	KF513849	HEV_EW331	3e.GBR.hum.2011						3e
	KF513857	HEV_EW339	3e.GBR.hum.2011						3e
	KF513869	HEV_EW34	3e.GBR.hum.2005						3e
	KF513861	HEV_EW342	3e.GBR.hum.2011						3e
	KF513862	HEV_EW343	3e.GBR.hum.2011						3e
	KF513863	HEV_EW344	3e.GBR.hum.2011						3e
	KF513866	HEV_EW347	3e.GBR.hum.2011						3e
	KF513880	HEV_EW35	3e.GBR.hum.2005						3e
	KF513870	HEV_EW350	3e.GBR.hum.2011						3e
	KF513871	HEV_EW351	3e.GBR.hum.2011						3e
	KF513872	HEV_EW352	3e.GBR.hum.2011						3e
	KF513873	HEV_EW353	3e.GBR.hum.2011						3e
	KF513874	HEV_EW354	3e.GBR.hum.2012						3e
	KF513877	HEV_EW357	3e.GBR.hum.2011						3e
	KF513878	HEV_EW358	3e.GBR.hum.2011						3e
	KF513891	HEV_EW36	3e.GBR.hum.2005						3e
	KF513881	HEV_EW360	3e.GBR.hum.2012						3e
	KF513882	HEV_EW361	3e.GBR.hum.2011						3e
	KF513887	HEV_EW366	3e.GBR.hum.2012						3e
	KF513889	HEV_EW368	3e.GBR.hum.2012						3e
	KF513890	HEV_EW369	3e.GBR.hum.2012						3e
	KF513902	HEV_EW37	3e.GBR.hum.2005						3e
	KF513894	HEV_EW372	3e.GBR.hum.2012						3e
	KF513899	HEV_EW377	3e.GBR.hum.2012						3e
	KF513901	HEV_EW379	3e.GBR.hum.2012						3e
	KF513913	HEV_EW38	3e.GBR.hum.2005						3eg
	KF513905	HEV_EW382	3e.GBR.hum.2012						3e
	KF513908	HEV_EW385	3e.GBR.hum.2012						3eg
	KF513911	HEV_EW388	3e.GBR.hum.2012						3e
	KF513924	HEV_EW39	3e.GBR.hum.2005						3e
	KF513916	HEV_EW392	3e.GBR.hum.2012						3eg
	KF514036	HEV_EW4	3e.GBR.hum.2003						3e
	KF513936	HEV_EW40	3e.GBR.hum.2005						3e
	KF513928	HEV_EW402	3e.GBR.hum.2012						3e
	KF513947	HEV_EW41	3e.GBR.hum.2005						3e
	KF513940	HEV_EW413	3e.GBR.hum.2012						3e
	KF513944	HEV_EW417	3e.GBR.hum.2012						3e
	KF513958	HEV_EW42	3e.GBR.hum.2005						3e
	KF513950	HEV_EW422	3e.GBR.hum.2012						3e
	KF513951	HEV_EW423	3e.GBR.hum.2012						3e
	KF513955	HEV_EW427	3e.GBR.hum.2012						3e
	KF513964	HEV_EW435	3e.GBR.hum.2012						3e
	KF513967	HEV_EW438	3e.GBR.hum.2012						3e
	KF513980	HEV_EW44	3e.GBR.hum.2005						3e
	KF513977	HEV_EW447	3e.GBR.hum.2012						3e
	KF513979	HEV_EW449	3e.GBR.hum.2012						3e
	KF513991	HEV_EW45	3e.GBR.hum.2005						3e
	KF513983	HEV_EW452	3e.GBR.hum.2012						3e
	KF514002	HEV_EW46	3e.GBR.hum.2005						3eg
	KF514013	HEV_EW47	3e.GBR.hum.2005						3e
	KF514009	HEV_EW476	3e.GBR.hum.2012						3e
	KF514011	HEV_EW478	3e.GBR.hum.2012						3e
	KF514012	HEV_EW479	3e.GBR.hum.2012						3eg
	KF514024	HEV_EW48	3e.GBR.hum.2005						3e
	KF514017	HEV_EW483	3e.GBR.hum.2012						3e
	KF514018	HEV_EW484	3e.GBR.hum.2012						3e
	KF514019	HEV_EW485	3e.GBR.hum.2012						3eg
	KF514020	HEV_EW486	3e.GBR.hum.2012						3e
	KF514023	HEV_EW489	3e.GBR.hum.2012						3e
	KF514035	HEV_EW49	3e.GBR.hum.2005						3e
	KF514026	HEV_EW491	3e.GBR.hum.2012						3e
	KF514031	HEV_EW496	3e.GBR.hum.2012						3e
	KF514056	HEV_EW5	3e.GBR.hum.2003						3e
	KF514046	HEV_EW50	3e.GBR.hum.2005						3e
	KF514038	HEV_EW501	3e.GBR.hum.2012						3eg
	KF514040	HEV_EW503	3e.GBR.hum.2012						3eg
	KF514041	HEV_EW504	3e.GBR.hum.2012						3e
	KF514044	HEV_EW507	3e.GBR.hum.2012						3e
	KF514047	HEV_EW51	3e.GBR.hum.2005						3e
	KF514048	HEV_EW52	3e.GBR.hum.2005						3e
	KF514049	HEV_EW53	3e.GBR.hum.2005						3e
	KF514050	HEV_EW54	3e.GBR.hum.2006						3e
	KF514051	HEV_EW55	3e.GBR.hum.2006						3e
	KF514052	HEV_EW56	3e.GBR.hum.2006						3e
	KF514053	HEV_EW57	3e.GBR.hum.2005						3e
	KF514054	HEV_EW58	3e.GBR.hum.2006						3e
	KF514055	HEV_EW59	3e.GBR.hum.2005						3e
	KF514067	HEV_EW6	3e.GBR.hum.2000						3eg
	KF514057	HEV_EW60	3e.GBR.hum.2006						3e
	KF514058	HEV_EW61	3e.GBR.hum.2006						3e
	KF514059	HEV_EW62	3e.GBR.hum.2006						3e
	KF514060	HEV_EW63	3e.GBR.hum.2006						3e
	KF514061	HEV_EW64	3e.GBR.hum.2006						3e
	KF514062	HEV_EW65	3e.GBR.hum.2006						3e
	KF514063	HEV_EW66	3e.GBR.hum.2006						3e
	KF514064	HEV_EW67	3e.GBR.hum.2006						3e
	KF514065	HEV_EW68	3e.GBR.hum.2006						3e
	KF514066	HEV_EW69	3e.GBR.hum.2006						3e
	KF514078	HEV_EW7	3e.GBR.hum.2003						3e
	KF514068	HEV_EW70	3e.GBR.hum.2006						3e
	KF514069	HEV_EW71	3e.GBR.hum.2005						3e
	KF514070	HEV_EW72	3e.GBR.hum.2006						3e
	KF514071	HEV_EW73	3e.GBR.hum.2006						3e
	KF514072	HEV_EW74	3e.GBR.hum.2006						3e
	KF514073	HEV_EW75	3e.GBR.hum.2006						3eg
	KF514074	HEV_EW76	3e.GBR.hum.2006						3e
	KF514075	HEV_EW77	3e.GBR.hum.2006						3eg
	KF514076	HEV_EW78	3e.GBR.hum.2006						3e
	KF514077	HEV_EW79	3e.GBR.hum.2006						3e
	KF514089	HEV_EW8	3e.GBR.hum.2003						3e
	KF514079	HEV_EW80	3e.GBR.hum.2006						3e
	KF514080	HEV_EW81	3e.GBR.hum.2006						3e
	KF514081	HEV_EW82	3e.GBR.hum.2006						3e
	KF514082	HEV_EW83	3e.GBR.hum.2006						3eg
	KF514083	HEV_EW84	3e.GBR.hum.2006						3e
	KF514084	HEV_EW85	3e.GBR.hum.2006						3e
	KF514085	HEV_EW86	3e.GBR.hum.2006						3e
	KF514086	HEV_EW87	3e.GBR.hum.2006						3eg
	KF514088	HEV_EW89	3e.GBR.hum.2006						3e
	KF514100	HEV_EW9	3e.GBR.hum.2004						3e
	KF514090	HEV_EW90	3e.GBR.hum.2006						3e
	KF514091	HEV_EW91	3e.GBR.hum.2006						3e
	KF514092	HEV_EW92	3e.GBR.hum.2006						3e
	KF514093	HEV_EW93	3e.GBR.hum.2006						3e
	KF514094	HEV_EW94	3e.GBR.hum.2006						3e
	KF514095	HEV_EW95	3e.GBR.hum.2006						3eg
	KF514096	HEV_EW96	3e.GBR.hum.2006						3e
	KF514098	HEV_EW98	3e.GBR.hum.2006						3e
	KF514099	HEV_EW99	3e.GBR.hum.2006						3e
	AB290313	swMN06-C1056	3ef.MNG.pig	3ef	3ef+	3ef+	3ef+	3ef+	3ef+
	AB369687	E116-YKH98C	3f.THA.hum.NNMC(*).1998	3f	3f+	3f+	3f+	3f+	3f+
	AB291961	JMH-Osa04C	3f.THA.hum.OMC.2004	3f	3f+	3f+	3f+	3f+	3f+
	FJ653660	CU001	3f.THA.hum.2008	3f	3f+	3f+	3f+	3f+	3f+
	GU947815	CU002	3f.THA.hum.2009						3f+
	EU375463	Thai-swHEV07	3f.THA.pig.2006	3f	3f+	3f+	3f+	3f+	3f+
	GU299813	CZhHEV113-09	3f.CZE.hum		3f
	EU117411	CZswHEV10	3f.CZE.pig		3ef
	EU117412	CZswHEV14	3f.CZE.pig		3ef
	EU117414	CZswHEV27	3f.CZE.pig		3f
	EU117407	SWswHEV	3f.CZE.pig		3ef
	HQ702488	Case1_LCR_Sh	3f.FRA.Marseille.hum						3f
	HQ702487	Case1_Ser_Lg	3f.FRA.Marseille.hum						3f
	HQ702489	Case2_Ser_Sh	3f.FRA.Marseille.hum						3f
	JF730330	Fr-08H53	3f.FRA.pig						3f
	JF730332	Fr-08I96	3f.FRA.pig						3f
	JF730331	Fr-08L40	3f.FRA.pig						3f
	HQ688787	Fr-10Y57	3f.FRA.hum						3f
	JN906974	FR-HuHEVF3f	3f.FRA.hum.2010	3f	3f+	3fL+	3f+	3f+	3f+
	JQ953666	FR-SHEV3f	3f.FRA.pig.2008	3f	3f+	3f+	3f+	3f+	3f+
	JN906976	FR-SHEVB3f	3f.FRA.pig.2010	3f	3f+	3fL+	3f+	3f+	3f+
	JN906975	FR-SHEVF3f	3f.FRA.pig.2010	3f	3f+	3fL+	3f+	3f+	3f+
	JF718827	FR-SHEVL183	3f.FRA.pig						3f
	JF718828	FR-SHEVL185	3f.FRA.pig						3f
	JF718829	FR-SHEVL186	3f.FRA.pig						3f
	EU495156	TLS03	3f.FRA.hum			3fL
	EU495107	TLS03	3f.FRA.hum				3f
	EU495216	TLS03	3f.FRA.hum						3f
	EU495160	TLS07	3f.FRA.hum			3fL
	EU495118	TLS07	3f.FRA.hum				3f
	EU495201	TLS07	3f.FRA.hum						3f
	KC166967	TLS09 / M00	3f.FRA.Toulouse .hum.2004	3f	3f+	3fL+	3f+	3f+	3f+
	EU495149	TLS10	3f.FRA.hum			3fL
	EU495120	TLS10	3f.FRA.hum				3f
	EU495210	TLS10	3f.FRA.hum						3f
	EU495163	TLS17	3f.FRA.hum			3fL
	EU495131	TLS17	3f.FRA.hum				3f
	EU495218	TLS17	3f.FRA.hum						3f
	EU495176	TLS19	3f.FRA.hum			3fL
	EU495134	TLS19	3f.FRA.hum				3f
	EU495200	TLS19	3f.FRA.hum						3f
	EU495168	TLS22	3f.FRA.hum			3fL
	EU495113	TLS22	3f.FRA.hum				3f
	EU495192	TLS22	3f.FRA.hum						3f
	EU495148	TLS25	3f.FRA.hum	3f	3f+	3fL+	3f+	3f+	3f+
	EU495171	TLS26	3f.FRA.hum			3fL
	EU495136	TLS26	3f.FRA.hum				3f
	EU495195	TLS26	3f.FRA.hum						3f
	EU495184	TLS33	3f.FRA.hum			3f
	EU495110	TLS33	3f.FRA.hum				3f
	EU495220	TLS33	3f.FRA.hum						3f
	EU495180	TLS37	3f.FRA.hum			3f
	EU495142	TLS37	3f.FRA.hum				3f
	EU495226	TLS37	3f.FRA.hum						3f
	JN398370	TR09	3f.FRA.Toulouse .hum.2005					3f+	3f+
	KC911918	TR11 / 1	3f.FRA.Toulouse .hum.2005			3fL+
	KC911903	TR12 / 1	3f.FRA.Toulouse .hum.2006			3fL+
	KC912098	TR13 / 1	3f.FRA.Toulouse .hum			3fL+
	KC912078	TR14 / 1	3f.FRA.Toulouse .hum			3fL+
	KC912058	TR15 / 1	3f.FRA.Toulouse .hum			3fL+
	KC911878	TR18 / 1	3f.FRA.Toulouse .hum.2007			3f+
	KC911938	TR21 / 1	3f.FRA.Toulouse .hum.2006			3f+
	KC911978	TR25 / 1	3f.FRA.Toulouse .hum			3fL+
	KC911998	TR3 / 1	3f.FRA.Toulouse .hum			3fL+
	KC912018	TR4 / 1	3f.FRA.Toulouse .hum			3f+
	KC911858	TR6 / 1	3f.FRA.Toulouse .hum.2006			3fL+
	KC912118	TR7 / 1	3f.FRA.Toulouse .hum			3fL+
	KC911958	TR8 / 1	3f.FRA.Toulouse .hum			3fL+
	KJ873911	FR / FR_R	3f.DEU.Freiburg .hum.UMCF.2013	3f	3f
	KJ873912	FR / FR_Do	3f.DEU.Freiburg .hum.UMCF.2013	3f	3f
	AJ889194	GerWW	3f.DEU.hum.UReg		3f
	AJ889195	GerWW	3f.DEU.hum.UReg						3f
	AJ889196	GerWW	3f.DEU.hum.UReg						3f
	AJ889197	GerWW	3f.DEU.hum.UReg						3f
	FJ956757	HEV_RKI	3f.DEU.Berlin.hum.RKI.2005	3f	3f+	3f+	3f+	3f+	3f+
	KJ547592	huFR_D	3f.DEU.hum.FUH.2014		3ef
	KJ547593	huFR_R / #1	3f.DEU.hum.FUH.2014		3ef
	JN995572	Oct11	3f.SWE.hum.PEI					3f
	JN995573	Oct12	3f.SWE.hum.PEI					3f
	JN995565	Oct4	3f.SWE.hum.PEI					3f
	JN995570	Oct9	3f.SWE.hum.PEI					3f
	FJ998017	SA29	3f.DEU.BB,Welzow.wb.RKI.2007						3f+
	JN415704	swine/Ger/19	3f.DEU.pig.TiHo.2008		3ef
	EU879100	V0609821	3f.DEU.hum.UReg		3f
	EU879102	V0609825	3f.DEU.hum.UReg		3f
	EU879106	V0616823	3f.DEU.hum.UReg		3f
	EU879112	V0707060	3f.DEU.hum.UReg		3ef
	EU879114	V0710246	3f.DEU.hum.UReg		3ef
	EU879116	V0711277	3f.DEU.hum.UReg		3ef
	HE605113	V1007014	3f.DEU.hum.UReg.2010		3f
	FN985024	V1011292	3f.DEU.BB.hum.UReg		3ef
	FN985026	V1011911	3f.DEU.MV.hum.UReg		3ef
	FR728250	V1021644	3f.DEU.BB.hum.UReg		3ef
	AF110388	G1	3f.GRC.hum(*)		3f
	AF110391	G1	3f.GRC.hum(*)						3f
	FJ641052	HUN-E134	3f.HUN.hum						3f
	EF530665	HUN-E86	3f.HUN.hum						3f
	KF891380	ITswHEV1331	3f.ITA.pig					3f+	3f+
	GU117636	Sw28IT	3f.ITA.pig					3f+	3f+
	DQ200277	HEV/HU/NL/2003-0366	3f.NLD.hum						3ef
	DQ200278	HEV/HU/NL/2003-471413	3f.NLD.hum						3ef
	DQ200292	HEV/HU/NL/2005-0825	3f.NLD.hum						3ef
	DQ200273	HEV/HU/NL/217	3f.NLD.hum						3ef
	DQ200295	HEV/HU/NL/DB45	3f.NLD.hum						3ef
	EU526615	HEV/SW/NL/2005-1012	3f.NLD.pig						3ef
	EF372541	HEV/SW/NL/2005-1014	3f.NLD.pig.2005		3f
	EF372544	HEV/SW/NL/2005-1023	3f.NLD.pig.2005		3f
	EU526619	HEV/SW/NL/2005-1023	3f.NLD.pig						3f
	EF372549	HEV/SW/NL/2005-1034	3f.NLD.pig.2005		3f
	EU526610	HEV/SW/NL/2005-1034	3f.NLD.pig						3f
	EF372551	HEV/SW/NL/2005-1037	3f.NLD.pig.2005		3f
	EU526611	HEV/SW/NL/2005-1039	3f.NLD.pig						3ef
	EU526612	HEV/SW/NL/2005-1049	3f.NLD.pig						3f
	EF372555	HEV/SW/NL/2005-1052	3f.NLD.pig.2005		3f
	EU526614	HEV/SW/NL/2005-1052	3f.NLD.pig						3f
	EF372557	HEV/SW/NL/2005-1061	3f.NLD.pig.2005		3f
	EU526621	HEV/SW/NL/2005-1061	3f.NLD.pig						3f
	EF372559	HEV/SW/NL/2005-1065	3f.NLD.pig.2005		3ef
	EU526617	HEV/SW/NL/2005-1065	3f.NLD.pig						3ef
	EF372560	HEV/SW/NL/2005-1066	3f.NLD.pig.2005		3f
	EU526618	HEV/SW/NL/2005-1066	3f.NLD.pig						3f
	EU526622	HEV/SW/NL/2005-973	3f.NLD.pig						3ef
	EF372524	HEV/SW/NL/2005-975	3f.NLD.pig.2005		3f
	EU526624	HEV/SW/NL/2005-975	3f.NLD.pig						3f
	EF372527	HEV/SW/NL/2005-980	3f.NLD.pig.2005		3f
	EU526606	HEV/SW/NL/2005-980	3f.NLD.pig						3f
	EF372528	HEV/SW/NL/2005-981	3f.NLD.pig.2005		3f
	EU526607	HEV/SW/NL/2005-981	3f.NLD.pig						3f
	EU526623	HEV/SW/NL/2005-982	3f.NLD.pig						3ef
	EF372530	HEV/SW/NL/2005-987	3f.NLD.pig.2005		3f
	EU526608	HEV/SW/NL/2005-987	3f.NLD.pig						3f
	EU526609	HEV/SW/NL/2005-989	3f.NLD.pig						3ef
	EF372535	HEV/SW/NL/2005-997	3f.NLD.pig.2005		3f
	EU526613	HEV/SW/NL/2005-997	3f.NLD.pig						3f
	EU526616	HEV/SW/NL/2006-325455	3f.NLD.pig						3ef
	EU526620	HEV/WATER/NL/2004-182	3f.NLD.water						3ef
	AF335998	NLSW11	3f.NLD.pig(*).1998		3f
	AF335999	NLSW13	3f.NLD.pig(*).1998		3f
	AF336000	NLSW15	3f.NLD.pig(*).1998		3f
	AF336003	NLSW28	3f.NLD.pig(*).1998		3f
	AF336005	NLSW41	3f.NLD.pig(*).1998		3f
	AF336006	NLSW50	3f.NLD.pig(*).1998		3f
	AY032758	NLSW50	3f.NLD.pig(*).1998						3f
	AF336008	NLSW76	3f.NLD.pig(*).1998		3f
	AY032757	NLSW76	3f.NLD.pig(*).1998						3f
	AF336009	NLSW82	3f.NLD.pig(*).1998		3f
	AF336010	NLSW85	3f.NLD.pig(*).1998		3f
	AF336011	NLSW91	3f.NLD.pig(*).1998		3f
	AY032759	NLSW91	3f.NLD.pig(*).1998						3f
	DQ996399	NLSWIE3	3f.NLD.pig						3ef
	DQ916143	NLSWLiver25	3f.NLD.pig						3ef
	EU035816	WvdP	3f.NLD.pig						3ef
	DQ315752	12804	3f.ESP.pig						3f
	DQ315754	15204	3f.ESP.pig						3f
	DQ315757	25604	3f.ESP.pig						3f
	DQ315758	60304	3f.ESP.pig						3f
	DQ315759	60504	3f.ESP.pig						3f
	DQ315760	60604	3f.ESP.pig						3f
	DQ315762	60804	3f.ESP.pig						3f
	DQ315763	60904	3f.ESP.pig						3f
	DQ315764	62904	3f.ESP.pig						3f
	DQ315765	63004	3f.ESP.pig						3f
	DQ315766	63104	3f.ESP.pig						3f
	DQ315767	63404	3f.ESP.pig						3f
	DQ315769	63604	3f.ESP.pig						3f
	DQ315745	65103	3f.ESP.pig						3f
	DQ315746	65203	3f.ESP.pig						3f
	DQ315747	65703	3f.ESP.pig						3f
	DQ315770	67204	3f.ESP.pig						3f
	DQ315749	67503	3f.ESP.pig						3f
	DQ315750	69003	3f.ESP.pig						3f
	DQ315751	70603	3f.ESP.pig						3f
	AF490992	BCN11	3f.ESP.sewage						3f
	AF490993	BCN12	3f.ESP.sewage(*)						3f
	AF490994	BCN13	3f.ESP.sewage						3f
	AF490995	BCN14	3f.ESP.sewage						3f
	AF490997	BCN16	3f.ESP.sewage(*)						3f
	AF491004	BCN2	3f.ESP.sewage						3f
	AF490985	BCN3	3f.ESP.sewage(*)						3f
	AF491003	BCN4	3f.ESP.sewage(*)						3f
	AF490986	BCN5	3f.ESP.sewage(*)						3f
	AF490987	BCN6	3f.ESP.sewage(*)						3f
	AF490988	BCN7	3f.ESP.sewage						3f
	AF490989	BCN8	3f.ESP.sewage						3f
	AF490990	BCN9	3f.ESP.sewage						3f
	FJ464744	C12	3f.ESP.hum						3f
	FJ464749	C13	3f.ESP.hum						3f
	FJ464748	C9	3f.ESP.hum						3f
	AF195063	E11	3f.ESP.pig						3f
	EU723512	SW626	3f.ESP.pig.2005	3f	3f+	3ef+	3f+	3f+	3f+
	EU723513	SW627	3f.ESP.pig.2005	3f	3f+	3ef+	3f+	3f+	3f+
	EU723514	SWP6	3f.ESP.pig.2006	3f	3f+	3fL+	3f+	3f+	3f+
	EU723515	SWP7	3f.ESP.pig.2006	3f	3f+	3fL+	3f+	3f+	3f+
	EU723516	SWP8	3f.ESP.pig.2006	3f	3f+	3fL+	3f+	3f+	3f+
	JQ522948	U1	3f.ESP.pig.2005					3f+	3f+
	AF195064	VH1	3f.ESP.hum(*)		3f
	AF195061	VH1	3f.ESP.hum(*)						3f
	AF491000	VH1	3f.ESP.hum(*)						3f
	AF195065	VH2	3f.ESP.hum(*)		3f
	AF195062	VH2	3f.ESP.hum(*)						3f
	AF491001	VH2	3f.ESP.hum(*)						3f
	AY540113	VH3	3f.ESP.hum(*)						3f
	AY540114	VH4	3f.ESP.hum(*)						3f
	EU360977	swX07-E1	3f.SWE.pig	3ef	3ef+	3ef+	3ef+	3ef+	3f+
	KF513703	HEV_EW1	3f.GBR.hum.2002						3f
	KF513601	HEV_EW106	3f.GBR.hum.2006						3f
	KF513608	HEV_EW112	3f.GBR.hum.2006						3f
	KF513609	HEV_EW113	3f.GBR.hum.2006						3f
	KF513614	HEV_EW118	3f.GBR.hum.2006						3f
	KF513628	HEV_EW130	3f.GBR.hum.2007						3f
	KF513629	HEV_EW131	3f.GBR.hum.2007						3f
	KF513631	HEV_EW133	3f.GBR.hum.2007						3f
	KF513636	HEV_EW138	3f.GBR.hum.2007						3f
	KF513648	HEV_EW14	3f.GBR.hum.2004						3f
	KF513645	HEV_EW146	3f.GBR.hum.2007						3f
	KF513668	HEV_EW168	3f.GBR.hum.2006						3f
	KF513669	HEV_EW169	3f.GBR.hum.2006						3f
	KF513681	HEV_EW17	3f.GBR.hum.2004						3f
	KF513693	HEV_EW190	3f.GBR.hum.2008						3f
	KF513694	HEV_EW191	3f.GBR.hum.2007						3f
	KF513698	HEV_EW196	3f.GBR.hum.2009						3f
	KF513814	HEV_EW2	3f.GBR.hum.2001						3f
	KF513712	HEV_EW208	3f.GBR.hum.2009						3f
	KF513718	HEV_EW213	3f.GBR.hum.2009						3f
	KF513719	HEV_EW214	3f.GBR.hum.2009						3f
	KF513726	HEV_EW220	3f.GBR.hum.2009						3f
	KF513728	HEV_EW222	3f.GBR.hum.2009						3f
	KF513730	HEV_EW224	3f.GBR.hum.2009						3f
	KF513740	HEV_EW233	3f.GBR.hum.2010						3f
	KF513750	HEV_EW242	3f.GBR.hum.2010						3f
	KF513752	HEV_EW244	3f.GBR.hum.2010						3f
	KF513753	HEV_EW245	3f.GBR.hum.2010						3f
	KF513761	HEV_EW252	3f.GBR.hum.2010						3f
	KF513766	HEV_EW257	3f.GBR.hum.2010						3f
	KF513770	HEV_EW260	3f.GBR.hum.2010						3f
	KF513771	HEV_EW261	3f.GBR.hum.2010						3f
	KF513788	HEV_EW277	3f.GBR.hum.2011						3f
	KF513809	HEV_EW296	3f.GBR.hum.2011						3f
	KF513816	HEV_EW301	3f.GBR.hum.2011						3f
	KF513817	HEV_EW302	3f.GBR.hum.2011						3f
	KF513824	HEV_EW309	3f.GBR.hum.2011						3f
	KF513833	HEV_EW317	3f.GBR.hum.2011						3f
	KF513860	HEV_EW341	3f.GBR.hum.2011						3f
	KF513865	HEV_EW346	3f.GBR.hum.2011						3f
	KF513875	HEV_EW355	3f.GBR.hum.2011						3f
	KF513893	HEV_EW371	3f.GBR.hum.2012						3f
	KF513906	HEV_EW383	3f.GBR.hum.2012						3f
	KF513923	HEV_EW399	3f.GBR.hum.2012						3f
	KF513929	HEV_EW403	3f.GBR.hum.2012						3f
	KF513932	HEV_EW406	3f.GBR.hum.2012						3f
	KF513939	HEV_EW412	3f.GBR.hum.2012						3f
	KF513969	HEV_EW43	3f.GBR.hum.2005						3f
	KF513963	HEV_EW434	3f.GBR.hum.2012						3f
	KF513986	HEV_EW455	3f.GBR.hum.2012						3f
	KF513990	HEV_EW459	3f.GBR.hum.2012						3f
	KF513996	HEV_EW464	3f.GBR.hum.2012						3f
	KF514005	HEV_EW472	3f.GBR.hum.2012						3f
	KF514015	HEV_EW481	3f.GBR.hum.2012						3f
	KF514034	HEV_EW499	3f.GBR.hum.2012						3f
	KF514045	HEV_EW508	3f.GBR.hum.2012						3f
	KF514087	HEV_EW88	3f.GBR.hum.2006						3f
	JN257709	PP302	3feg.DEU.hum.PEI					3feg?
	FR728251	V1019129	3feg.DEU.BB.hum.UReg		3feg
	FR728252	V1019129	3feg.DEU.BB.hum.UReg						3
	AF455784	Osh 205	3g.KGZ.pig(*)	3g	3g+	3g+	3g+	3g+	3g+
	GU299812	CZhHEV108-09	3g.CZE.hum		3g
	EU117408	CZswHEV1	3g.CZE.pig		3g
	EU117413	CZswHEV21	3g.CZE.pig		3g
	EU117409	CZswHEV4	3g.CZE.pig		3g
	EU117410	CZswHEV6	3g.CZE.pig		3g
	GU299816	CZwbHEV51-09	3g.CZE.wb		3g
	GU299814	CZwbHEV71-09	3g.CZE.wb		3g
	EU879118	V0714229	3g.DEU.hum.UReg		3g
	HM483384	009-10	3g.SRB.pig		3g
	JF431037	SI-P36	3k.SVN.pig		3k
	JF431017	SI-P36	3k.SVN.pig.2004						3k
	JF431034	SI-P6	3k.SVN.pig		3k
	JF431032	SI-P6	3k.SVN.pig						3k
	JF431042	SI-P65	3k.SVN.pig		3k
	JF431023	SI-P65	3k.SVN.pig.2004						3k
	HQ693753	PT4-1	3a.CAN.hum						3a
	HQ693754	PT4-2	3a.CAN.hum						3a
	KJ507955	swSTHY12-VAS19/2003/CA	3a.CAN.pig.2003	3a	3a+	3a+	3a+	3a+	3a+
	HQ446878	CUB23-2008	3a.CUB.hum.2008				3a
	HQ446873	CUB24-2008	3a.CUB.hum.2008				3a
	HQ446877	CUB54-2008	3a.CUB.hum.2008				3a
	HQ446876	CUB67-2008	3a.CUB.hum.2008				3a
	HQ446875	CUB90-2008	3a.CUB.hum.2008				3a
	HQ446879	CUB90D-2008	3a.CUB.hum.2008						3a
	HQ446874	CUB96-2008	3a.CUB.hum.2008				3a
	JF937678	swCUB137-2008	3a.CUB.pig.2007				3a
	JF937677	swCUB138-2008	3a.CUB.pig.2007				3a
	JF937674	swCUB30-2008	3a.CUB.pig.2007				3a
	JF937673	swCUB7-2008	3a.CUB.pig.2007				3a
	JF937675	swCUB87-2008	3a.CUB.pig.2007				3a
	JF937676	swCUB92-2008	3a.CUB.pig.2007				3a
	EU879113	V0707613	3a.USA.hum.UReg		3a
	AB074920	JMY-Haw	3a.USA.Hawaii.hum(*).2001	3a	3a+	3a+	3a+	3a+	3a+
	AF060668	HEV-US1	3a.USA.hum(*).1995	3a	3a+	3a+	3a+	3a+	3a+
	AF060669	HEV-US2	3a.USA.hum(*)	3a	3a+	3a+	3a+	3a+	3a+
	JN564006	LBPR-000379	3a.USA.hum.2010	3a	3a+	3a+	3a+	3a+	3a+
	AF082843	Meng / swUS1	3a.USA.pig(*).1996	3a	3a+	3a+	3a+	3a+	3a?j+
	JN837481	US-C031008	3a.USA.hum.2008	3a	3a+	3a+	3a+	3a+	3a+
	JN701455	USfsw-1	3a.USA.pig.2008		3a
	JN701453	USfsw-1	3a.USA.pig.2008						3a+
	JN701456	USfsw-2	3a.USA.pig.2008		3a
	JN701454	USfsw-2	3a.USA.pig.2008						3a+
	JN701457	USsw-21	3a.USA.pig.2008		3a
	AF490998	W1	3a.USA.sewage(*)						3a
	DQ079625	G3-Chi	3a.JPN.hum					3a+	3a+
	DQ079627	G3-pig-2712	3a.JPN.pig					3a+	3a+
	AB089824	HE-JA10	3a.JPN.Tokio.hum(*).1993	3a	3a+	3a+	3a+	3a+	3a+
	AB360348	HE-JA10	3a.JPN.hum.1993						3a+
	AB108656	HE-JA16	3a.JPN.Hokkaido.hum(*)		3a
	AB082549	HE-JA4	3a.JPN.Hokkaido.hum(*)		3a
	AB082560	HE-JA4	3a.JPN.Hokkaido.hum(*)						3a
	AB082552	HE-JA7	3a.JPN.Iwate.hum(*)		3a
	AB082563	HE-JA7	3a.JPN.Iwate.hum(*)						3a
	AB082553	HE-JA8	3a.JPN.Iwate.hum(*)		3a
	AB082564	HE-JA8	3a.JPN.Iwate.hum(*)						3a
	AB630970	HRC-HE104	3a.JPN.Hokkaido.hum.2007	3a	3a+	3a+	3a+	3a+	3a+
	AB221523	JHM-Iwa04R	3a.JPN.Iwate.hum				3a
	AB074918	JKN-Sap	3a.JPN.Hokkaido.hum(*).2001	3a	3a+	3a+	3a+	3a+	3a+
	AB221525	JKY-Iwa02R	3a.JPN.Iwate.hum				3a
	AB591734	JMNG36-Oki08	3a.JPN.mongoose .2008	3a	3a+	3a+	3a+	3a+	3a+
	AB221526	JNK-Iwa01R	3a.JPN.Iwate.hum				3a
	AB481228	swJB-M8	3a.JPN.pig	3a	3a+	3a+	3a+	3a+	3a+
	AB108665	swJL234	3a.JPN.Hokkaido.pig(*)		3a
	AB605196	wbJNR_10	3a.JPN.wb		3a
	AB605226	wbJNR_10	3a.JPN.wb						3a
	FJ426403	swKOR-1	3a.KOR.pig.2007	3a	3a+	3a+	3a+	3a+	3a+
	FJ426404	swKOR-2	3a.KOR.pig.2007	3a	3a+	3a+	3a+	3a+	3a+
	HM623776	sw10_04AT	3a.AUT.pig.2007					3a+	3a+
	HM623773	sw1aAT	3a.AUT.pig.2008						3a+
	HM623774	sw7_1AT	3a.AUT.pig.2008					3a+	3a+
	HM623775	sw7aAT	3a.AUT.pig.2007					3a+	3a+
	JQ807476	8603	3a.DEU.MV.wb.FLI.2005					3a
	HE797854	8603	3a.DEU.MV.wb.FLI.2005						3a
	JX110666	21106	3a.DEU.hum.UBMC.2009				3a
	JX110667	21387	3a.DEU.hum.UBMC.2009				3a
	JQ807472	4701	3a.DEU.MV.wb.FLI.1997					3a
	HE797853	4701	3a.DEU.MV.wb.FLI.1997						3a
	JQ807473	4973	3a.DEU.MV.wb.FLI.1997					3a
	JQ863412	5288_8	3a.DEU.NRW.hum.UBMC.2011		3a
	AY753647	Ger-JS	3a.DEU.hum.UReg		3a+
	AY753648	Ger-JS	3a.DEU.hum.UReg						3a+
	KF303502	GiSw	3a.DEU.pig.JLUG.2006	3a	3a+	3a+	3a+	3a+	3a+
	JQ034521	HSD43	3a.DEU.hum.UBMC.2009				3a
	FR846453	swR437	3a.DEU.BY,Reg.pig.UReg		3a
	FR846454	swR437	3a.DEU.BY,Reg.pig.UReg						3a
	EU879099	V0609076	3a.DEU.BB.hum.UReg		3a
	EU879103	V0609890	3a.DEU.hum.UReg		3a
	EU879110	V0705397	3a.DEU.hum.UReg		3a
	GU479457	V0926307	3a.DEU.BY.hum.UReg		3a
	GU479458	V0926307	3a.DEU.BY.hum.UReg						3a
	KF303484	wb117	3a.DEU.wb.JLUG.2008						3a
	KF303497	WB120	3a.DEU.wb.JLUG.2008						3a
	KF303496	wb121	3a.DEU.wb.JLUG.2008						3a
	KF303499	WB122	3a.DEU.wb.JLUG.2008					3a+	3a+
	KF303498	WB124	3a.DEU.wb.JLUG.2008
	KF303500	WB69	3a.DEU.wb.JLUG.2008					3a+	3a+
	FJ748527	wbGER140	3a.DEU.BB,Potsdam.wb.FIRA						3a
	FJ748529	wbGER155	3a.DEU.BB,Potsdam.wb.FIRA		3a
	FJ748528	wbGER155	3a.DEU.BB,Potsdam.wb.FIRA						3a
	EU718646	HUN-006	3a.HUN.wb		3a
	EF530675	HUN-006	3a.HUN.wb						3a
	EU718647	HUN-007	3a.HUN.wb		3a
	EF530676	HUN-007	3a.HUN.wb						3a
	EU718648	HUN-034	3a.HUN.pig		3a
	EF530671	HUN-034	3a.HUN.pig						3a
	EU718633	HUN-036	3a.HUN.pig						3a
	EF530672	HUN-038	3a.HUN.pig						3a
	EU718649	HUN-039	3a.HUN.pig		3a
	EU718640	HUN-039	3a.HUN.pig						3a
	EU718629	HUN-052	3a.HUN.pig						3a
	EF530673	HUN-052	3a.HUN.pig						3a
	EU718644	HUN-070	3a.HUN.pig						3a
	GQ468296	HUN-138	3a.HUN.deer						3a
	EU718641	HUN-143	3a.HUN.pig						3a
	EU718635	HUN-264	3a.HUN.pig						3a
	AB385846	HEV/HU/NL/2005-6992	3a.NLD.hum.2005						3a
	EF372539	HEV/SW/NL/2005-1009	3a.NLD.pig.2005		3a
	EF372546	HEV/SW/NL/2005-1027	3a.NLD.pig.2005		3a
	EU526632	HEV/SW/NL/2005-1027	3a.NLD.pig						3a
	EF372547	HEV/SW/NL/2005-1028	3a.NLD.pig.2005		3a
	EU526629	HEV/SW/NL/2005-1028	3a.NLD.pig						3a
	EF372548	HEV/SW/NL/2005-1033	3a.NLD.pig.2005		3a
	EU526628	HEV/SW/NL/2005-1033	3a.NLD.pig						3a
	EF372552	HEV/SW/NL/2005-1043	3a.NLD.pig.2005		3a
	EU526627	HEV/SW/NL/2005-1043	3a.NLD.pig						3a
	EF372554	HEV/SW/NL/2005-1048	3a.NLD.pig.2005		3a
	EU526631	HEV/SW/NL/2005-1048	3a.NLD.pig						3a
	EU526630	HEV/SW/NL/2006-672740	3a.NLD.pig						3a
	AF336014	NLSW122	3a.NLD.pig(*).1998		3a
	AF336002	NLSW22	3a.NLD.pig(*).1998		3a
	HQ842719	NLSW747HEV2008	3a.NLD.pig.2008						3a
	HM483380	005-10	3a.SRB.pig		3a
	HM483381	006-10	3a.SRB.pig		3a
	HM483382	007-10	3a.SRB.pig		3a
	HM483383	008-10	3a.SRB.pig		3a
	AF490996	BCN15	3a.ESP.sewage(*)						3a
	KF513710	HEV_EW206	3a.GBR.hum.2009						3a
	KF513765	HEV_EW256	3a.GBR.hum.2010						3a
	KF513852	HEV_EW334	3a.GBR.hum.2011						3a
	KF513895	HEV_EW373	3a.GBR.hum.2012						3a
	KF513941	HEV_EW414	3a.GBR.hum.2012						3a
	KF514097	HEV_EW97	3a.GBR.hum.2006						3a
	HQ389543	Kernow-C1	3a.UK.hum.2009	3a	3a+	3a+	3a+	3a+	3a+
	HQ415969	CC2009-1047	3b.CAN.hum						3b
	KJ507956	swSTHY42-VAS49/2003/CA	3b.CAN.pig.2003	3b	3+	3b+	3b+	3b+	3b+
	HM439285	EChN22	3b.CHN.hum.2009					3b+	3b+
	FJ527832	SAAS-JDY5	3b.CHN.Shang.pig.2007	3b	3b+	3b+	3b+	3b+	3b+
	AB369691	E097-OSA05C	3b.JPN.Osaka.hum.2005	3b	3b+	3b+	3b+	3b+	3b+
	DQ079629	FF031605	3b.JPN.hum					3b+	3b+
	AB082556	HE-JA11	3b.JPN.Yamanashi.hum		3b
	AB082567	HE-JA11	3b.JPN.Yamanashi.hum						3b
	AB082550	HE-JA5	3b.JPN.Iwate.hum(*)		3b
	AB082561	HE-JA5	3b.JPN.Iwate.hum(*)						3b
	AB082551	HE-JA6	3b.JPN.Iwate.hum(*)		3b
	AB082562	HE-JA6	3b.JPN.Iwate.hum(*)						3b
	AB082554	HE-JA9	3b.JPN.Fukushima.hum(*)		3b
	AB082565	HE-JA9	3b.JPN.Fukushima.hum(*)						3b
	AB246676	HEVN1	3b.JPN.?hum	3b	3b+	3b+	3b+	3b+	3b+
	DQ079626	HTN-0618	3b.JPN.hum					3b+	3b+
	AB189070	JBOAR1-Hyo04	3b.JPN.Hyogo.wb(*).2004	3b	3b+	3b+	3b+	3b+	3b+
	AB221497	JBOAR278-Hyo04R+	3b.JPN.Hyogo.wb.2004				3b
	AB221498	JBOAR280-Hyo04R+	3b.JPN.Hyogo.wb.2004				3b
	AB221499	JBOAR316-Hyo04R+	3b.JPN.Hyogo.wb.2004				3b
	AB221500	JBOAR318-Hyo04R+	3b.JPN.Hyogo.wb.2004				3b
	AB221501	JBOAR323-Hyo04R+	3b.JPN.Hyogo.wb				3b
	AB221502	JBOAR326-Hyo04R+	3b.JPN.Hyogo.wb				3b
	AB301710	JE03-1760F	3b.JPN.hum.2003	3b	3b+	3b+	3b+	3b+	3b+
	AB291962	JHK-Toy04C	3b.JPN.Toyama.hum.2004	3b	3b+	3b+	3b+	3b+	3b+
	AB291951	JIO-Sai97L	3b.JPN.Saitama.hum.1997	3b	3b+	3b+	3b+	3b+	3b+
	AB443623	JIO-swJ19 / 1	3b.JPN.Miyazaki.pig.2002	3b	3b+	3b+	3b+	3b+	3b+
	AB443626	JIO-swJ19 / 7	3b.JPN.Miyazaki.pig.2002	3b	3b+	3b+	3b+	3b+	3b+
	AB443627	JIO-swJ19 / 8	3b.JPN.Miyazaki.pig.2002	3b	3b+	3b+	3b+	3b+	3b+
	AB443624	JIO-swJ19-2	3b.JPN.Miyazaki.pig.2002	3b	3b+	3b+	3b+	3b+	3b+
	AB443625	JIO-swJ19-5	3b.JPN.Miyazaki.pig.2002	3b	3b+	3b+	3b+	3b+	3b+
	AB291952	JIY-Tot05L	3b.JPN.Tottori.hum.2005	3b	3b+	3b+	3b+	3b+	3b+
	AB091394	JJT-Kan	3b.JPN.Kanagawa.hum(*).1998	3b	3b+	3b+	3b+	3b+	3b+
	AB236320	JMNG-Oki02C	3b.JPN.Okinawa.mong.2002	3b	3b+	3b+	3b+	3b+	3b+
	AB591733	JMNG26-Oki08	3b.JPN.mongoose .2008	3b	3b+	3b+	3b+	3b+	3b+
	AB189072	JMO-Hyo03L	3b.JPN.Hyogo.hum(*).2003	3b	3b+	3b+	3b+	3b+	3b+
	AP003430	JRA1	3b.JPN.hum(*)	3b	3b+	3b+	3b+	3b+	3b+
	AB630971	JRC-HE3	3b.JPN.Fukuoka.hum.2003	3b	3b+	3b+	3b+	3b+	3b+
	AB291963	JRM-Toy05C	3b.JPN.Toyama.hum.2005	3b	3b+	3b+	3b+	3b+	3b+
	AB189073	JSO-Hyo03L	3b.JPN.Hyogo.hum(*).2003	3b	3b+	3b+	3b+	3b+	3b+
	AB291953	JSO-Oki05L	3b.JPN.Okinawa.hum.2005	3b	3b+	3b+	3b+	3b+	3b+
	AB291954	JSS-Oka04L	3b.JPN.Okayama.hum.2004	3b	3b+	3b+	3b+	3b+	3b+
	AB627907	JSS-Tok09	3b.JPN.Tokio.hum.2009		3b
	AB291955	JSW-Kyo-FH06L	3b.JPN.Kyoto.hum.2006	3b	3b+	3b+	3b+	3b+	3b+
	AB221518	JSWINE150-Aom04	3b.JPN.Aomori.pig		3b
	AB221520	JSWINE150-Aom04R	3b.JPN.Aomori.pig				3b
	AB221519	JSWINE203-Aom04	3b.JPN.Aomori.pig		3b
	AB221521	JSWINE203-Aom04R	3b.JPN.Aomori.pig				3b
	AB627911	JSY-Tok09	3b.JPN.Tokio.hum.2009		3b
	AB189074	JTH-Hyo03L	3b.JPN.Hyogo.hum.2003	3b	3b+	3b+	3b+	3b+	3b+
	AB291960	JTK-Kag06C	3b.JPN.Kagawa.hum.2006	3b	3b+	3b+	3b+	3b+	3b+
	AB627910	JTS-Tok10	3b.JPN.Tokio.hum.2010		3b
	AB221527	JYI-Iwa04R	3b.JPN.Iwate.hum				3b
	AB291956	JYM-Tot04L	3b.JPN.Tottori.hum.2004	3b	3b+	3b+	3b+	3b+	3b+
	AB189075	JYO-Hyo03L	3b.JPN.Hyogo.hum.2003	3b	3b+	3b+	3b+	3b+	3b+
	AB291957	JYU-Oki04L	3b.JPN.Okayama.hum.2004	3b	3b+	3b+	3b+	3b+	3b+
	AB073912	swJ570	3b.JPN.Tochigi .pig(*).2000	3b	3b+	3b+	3b+	3b+	3b+
	AB108661	swJL82	3b.JPN.Hokkaido.pig(*)		3b
	AB108662	swJL97	3b.JPN.Hokkaido.pig(*)		3b
	AB481229	swJR-P5	3b.JPN.pig	3b	3b+	3b+	3b+	3b+	3b+
	AB698071	Type III Highland/2000	3b.JPN.Tsukuba.pig.2000	3b	3b+	3b+	3b+	3b+	3b+
	DQ079630	WB011905	3b.JPN.wb					3b+	3b+
	AB605187	wbJFI_06	3b.JPN.wb		3b
	AB605217	wbJFI_06	3b.JPN.wb						3b
	AB605198	wbJFI_09	3b.JPN.wb		3b
	AB605228	wbJFI_09	3b.JPN.wb						3b
	AB605197	wbJNN_09	3b.JPN.wb		3b
	AB605227	wbJNN_09	3b.JPN.wb						3b
	AB605190	wbJOY_07-1	3b.JPN.wb		3b
	AB605220	wbJOY_07-1	3b.JPN.wb						3b
	AB605180	wbJSG_03	3b.JPN.wb		3b
	AB605210	wbJSG_03	3b.JPN.wb						3b
	AB222182	wbJSG1	3b.JPN.Saga.wb.2003	3b	3b+	3b+	3b+	3b+	3b+
	AB605186	wbJSH_05	3b.JPN.wb		3b
	AB605216	wbJSH_05	3b.JPN.wb						3b
	AB605184	wbJSO_05-1	3b.JPN.wb		3b
	AB605214	wbJSO_05-1	3b.JPN.wb						3b
	AB605181	wbJTS_04	3b.JPN.wb		3b
	AB605211	wbJTS_04	3b.JPN.wb						3b
	AB222183	wbJTS1	3b.JPN.Tokushima.wb.2004	3b	3b+	3b+	3b+	3b+	3b+
	AB605182	wbJYG_05	3b.JPN.wb		3b
	AB605212	wbJYG_05	3b.JPN.wb						3b
	AB222184	wbJYG1	3b.JPN.Yamaguchi.wb.2005	3b	3b+	3b+	3b+	3b+	3b+
	AB605188	wbJYN_06-1	3b.JPN.wb		3b
	AB605218	wbJYN_06-1	3b.JPN.wb						3b
	EU495190	TLS39	3b.FRA.hum			3b
	EU495109	TLS39	3b.FRA.hum				3b
	EU495230	TLS39	3b.FRA.hum						3b
	JQ807479	Bugewitz / WS03-09	3b.DEU.MV,Ovp.wb.FLI.2009		3b
	JQ807478	Bugewitz / WS03-09	3b.DEU.MV,Ovp.wb.FLI.2009			3b
	JQ807477	Bugewitz / WS03-09	3b.DEU.MV,Ovp.wb.FLI.2009				3b
	JQ807480	Bugewitz / WS03-09	3b.DEU.MV,Ovp.wb.FLI.2009					3b
	HE797855	Bugewitz / WS03-09	3b.DEU.MV,Ovp.wb.FLI.2009						3b
	AF296165	TW12SW	3d.CHN.TWN.pig(*)						3d
	AF296166	TW13SW	3d.CHN.TWN.pig(*)						3d
	AF296167	TW3SW	3d.CHN.TWN.pig(*)						3d
	JF490049	E1Arg52.24	3j.ARG.hum		3j
	AF521654	swMex	3j.MEX.pig(*)		3j?
	AB369689	E088-STM04C	3j.JPN.Saitama.hum.2004	3j	3j+	3j+	3j+	3j+	3j+
	DQ079632	G3-4531-Swine	3j.JPN.pig					3j+	3j+
	AB740232	G3-HEV83-2-27	3j.JPN.pig	3j	3j+	3j+	3j+	3j+	3j+
	AF521653	swAustralia	3jab.AUS.pig(*)		3jab
	JQ807486	WS28-10	3jab.DEU.MV,Ddh.wb.FLI.2010				3aj?
	JQ807487	WS28-10	3jab.DEU.MV,Ddh.wb.FLI.2010					3b
	JQ807489	WS34-10	3jab.DEU.MV,Ddh.wb.FLI.2010		3b?
	JQ965993	WS34-10	3jab.DEU.MV,Ddh.wb.FLI.2010			3a?
	JQ807488	WS34-10	3jab.DEU.MV,Ddh.wb.FLI.2010				3aj?
	JQ807490	WS34-10	3jab.DEU.MV,Ddh.wb.FLI.2010					3b
	HE797856	WS34-10	3jab.DEU.MV,Ddh.wb.FLI.2010						3b
	JQ807491	WS35-10	3jab.DEU.MV,Ddh.wb.FLI.2010			3a?
	JQ807492	WS35-10	3jab.DEU.MV,Ddh.wb.FLI.2010					3b
	HE797857	WS35-10	3jab.DEU.MV,Ddh.wb.FLI.2010						3b
	KF513732	HEV_EW226	3jab.GBR.hum.2010						3j?
	AB369688	E087-SAP04C	4.CHN.Shanghai.hum.2004	4	4i+	4+	4+	4+	4+
	AB253420	HEVN2	4.JPN.Okinawa.hum	4	4+	4+	4+	4+	4+
	AB291964	JYK-Tok03C	4.JPN.Tokio.hum.2003	4	4+	4+	4+	4+	4+
	HQ857384	BeSW67HEV4-2008	4.BEL.pig		4
	HQ842728	BeSW68HEV4-2008	4.BEL.pig						4
	EU879120	V0716883	4.DEU.hum.UReg		4
	FJ642016	Ch-MD-sw23	4a.CHN.pig.2007					4a
	EF077630	Ch-S-1	4a.CHN.hum	4	4a+	4a+	4a+	4a+	4a+
	AB197673	JKO-ChiSai98C	4a.CHN.Xian.hum.1998	4	4+	4+	4+	4+	4+
	AB197674	JYI-ChiSai01C	4a.CHN.Shanghai.hum.2001	4	4+	4+	4+	4+	4+
	EU366959	swGX32	4a.CHN.pig	4	4a+	4+	4+	4+	4+
	DQ279091	swDQ	4b.CHN.pig	4	4b+	4+	4+	4+	4+
	EU676172	swGX40	4b.CHN.pig	4	4+	4+	4+	4+	4+
	AB075967	V091ORF1	4b.VNM.hum		4b
	KF736234	CHN-QH-Yak27	4c.CHN.yak.2013	4c	4c+	4c+	4c+	4c+	4c+
	GU188851	WH09	4c.CHN.pig.2009	4c	4c+	4c+	4c+	4c+	4c+
	AB082545	HE-J1	4c.JPN.hum(*)						4c
	AB097812	HE-JA1	4c.JPN.Hokkaido.hum(*).1997	4	4c+	4c+	4c+	4c+	4c+
	AB082546	HE-JA1	4c.JPN.Hokkaido.hum(*)		4c+
	AB082557	HE-JA1	4c.JPN.Hokkaido.hum(*)						4c
	AB108657	HE-JA18	4c.JPN.Hokkaido.hum(*)		4c+
	AB220975	HE-JA19	4c.JPN.Hokkaido.hum(*).2002	4c	4c+	4c+	4c+	4c+	4c+
	AB220976	HE-JA28	4c.JPN.Hokkaido.hum	4c	4c+	4c+	4c+	4c+	4c+
	AB220977	HE-JA36	4c.JPN.Hokkaido.hum	4c	4c+	4c+	4c+	4c+	4c+
	AB220978	HE-JA37	4c.JPN.Hokkaido.hum	4c	4c+	4c+	4c+	4c+	4c+
	AB220979	HE-JA41	4c.JPN.Hokkaido.hum.2004	4c	4c+	4c+	4c+	4c+	4c+
	AB220971	HE-JF3	4c.JPN.Mito.hum(*).1998	4c	4c+	4c+	4c+	4c+	4c+
	AB220972	HE-JF4	4c.JPN.Hokkaido.hum(*).2002	4c	4c+	4c+	4c+	4c+	4c+
	AB220973	HE-JF5	4c.JPN.Hokkaido.hum(*).2002	4c	4c+	4c+	4c+	4c+	4c+
	AB080575	HE-JI4	4c.JPN.Tochigi .hum(*).2000	4c	4c+	4c+	4c+	4c+	4c+
	AB099347	HE-JK4	4c.JPN.Tochigi .hum(*).2002	4c	4c+	4c+	4c+	4c+	4c+
	AB074915	JAK-Sai	4c.JPN.Saitama .hum(*).1994	4c	4c+	4c+	4c+	4c+	4c+
	AB074917	JKK-Sap	4c.JPN.Hokkaido.hum(*).2000	4c	4c+	4c+	4c+	4c+	4c+
	AB291967	JKO-Aba-FH06C	4c.JPN.Hokkaido.hum.2006	4c	4c+	4c+	4c+	4c+	4c+
	AB193176	JSF-Tot03C	4c.JPN.Tottori.hum(*).2003	4c	4c+	4c+	4c+	4c+	4c+
	AB161717	JSM-Sap95	4c.JPN.Hokkaido.hum(*).1995	4c	4c+	4c+	4c+	4c+	4c+
	AB091395	JSN-Sap-FH	4c.JPN.Hokkaido.hum(*).2002	4c	4c+	4c+	4c+	4c+	4c+
	AB291966	JST-KitAsa04C	4c.JPN.Hokkaido.hum.2004	4c	4c+	4c+	4c+	4c+	4c+
	AB291959	JTC-Kit-FH04L	4c.JPN.Hokkaido.hum.2004	4c	4c+	4c+	4c+	4c+	4c+
	AB193178	JYN-Nii02L	4c.JPN.Niigata.hum.2002	4c	4c+	4c+	4c+	4c+	4c+
	AB193177	JYN-Sap01C	4c.JPN.Hokkaido.hum.2001	4c	4c+	4c+	4c+	4c+	4c+
	AB097811	swj13-1	4c.JPN.Hokkaido.pig(*).2002	4c	4c+	4c+	4c+	4c+	4c+
	AB481227	swJB-H7	4c.JPN.pig	4c	4c+	4c+	4c+	4c+	4c+
	AB108664	swJL145	4c.JPN.Hokkaido.pig(*)		4c+
	KC163335	CH-YT-1	4d.CHN.hum.2012	4d	4d+	4d+	4d+	4d+	4d+
	FJ610232	swCH189	4d.CHN.Gansu.pig.2008	4d	4d+	4d+	4d+	4d+	4d+
	AY594199	swCH25	4d.CHN.Xinjian.pig(*)	4d	4d+	4d+	4d+	4d+	4d+
	AJ272108	T1	4d.CHN.Beijing.hum(*)	4d	4d+	4d+	4d+	4d+	4d+
	AY723745	IND-SW-00-01	4e.IND.pig	4	4e+	4+	4+	4+	4+
	AB220974	HE-JA2	4f.JPN.Hokkaido.hum(*)	4	4+	4+	4+	4+	4+
	AB082547	HE-JA2	4f.JPN.Hokkaido.hum(*)		4+
	AB082558	HE-JA2	4f.JPN.Hokkaido.hum(*)						4c
	AB108537	CCC220	4g.CHN.Changchun.hum(*).2000	4g	4g+	4g+	4g+	4g+	4g+
	AB698654	JTF-Yamagu11	4g.JPN.Yamaguchi.hum.2011	4g	4g+	4g+	4g+	4g+	4g+
	AB369690	E067-SIJ05C	4i.CHN.Shanghai.hum.2005	4	4+	4+	4+	4+	4+
	DQ079631	Li-G4-62	4i.CHN.hum					4i
	EF570133	SH-SW-zs1	4i.CHN.pig	4	4i+	4+	4+	4+	4+
	DQ450072	swCH31	4i.CHN.pig	4	4i+	4+	4+	4+	4+
	DQ079628	WB1-Aichi	4i.JPN.wb					4i
	GU937805	ch-bj-n1	Rab.CHN.Gansu.rabbit.2009	Rab	Rab+	Rab+	Rab+	Rab+	Rab+
	FJ906896	GDC46	Rab.CHN.Gansu.rabbit.2008	Rab	Rab+	Rab+	Rab+	Rab+	Rab+
	FJ906895	GDC9	Rab.CHN.Gansu.rabbit.2008	Rab	Rab+	Rab+	Rab+	Rab+	Rab+
