# Supplementary material for: Hepatitis E Virus Genotype 3 Diversity: Phylogenetic Analysis and Presence of Subtype 3b in Wild Boar in Europe
Source: Viruses. 2015 May 22;7(5):2704–26. doi: 10.3390/v7052704 (PMC4452927; doi:10.3390/v7052704)
Supplement: Supplementary file 1 [file viruses-07-02704-s001.zip › viruses-84017-supplementary/Supplem.Table S02.xls]

## Sheet: Tabelle1
	Region / year	Name	ORF1	HVR	RdRp	ORF3	ORF2	copies / reaction
	Mecklenburg-Western Pomerania 2005	8603	n.a.	n.a.	n.a.	3a	3a	11000
		accession nr.				JQ807476	HE797854
	Mecklenburg-Western Pomerania 1997	4701	n.a.	n.a.	n.a.	3a	3a	2
		accession nr.				JQ807472	HE797853
		4973	n.a.	n.a.	n.a.	3a	n.a.	1
		accession nr.				JQ807473
	Mecklenburg-Western Pomerania, Greifswald, Diedrichshagen 2010	WS 34-10	3b (3jab)*	3a (3jab)*	3a (3jab)*	3b ?	3b ?	1750
		accession nr.	JQ807489	JQ965993	JQ807488	JQ807490	HE797856
		WS 35-10	n.a.	3a (3jab)*	n.a.	3b ?	3b ?	16300
		accession nr.		JQ807491		JQ807492	HE797857
		WS 28-10	n.a.	n.a.	3a (3jab)*	3b ?	n.a.	640
		accession nr.			JQ807486	JQ807487
	Mecklenburg-Western Pomerania, Bugewitz 2009	WS 03-09	3b	3b	3b	3b	3b	63000
		accession nr.	JQ807479	JQ807478	JQ807477	JQ807480	HE797855
		WS 05-09	3i	3i	n.a.	3i	n.a.	1100
		accession nr.	JQ807482	JQ807481		JQ807483
	Mecklenburg-Western Pomerania, Greifswald, Steffenshagen 2010	WS 21-10	n.a.	3i	n.a.	3i	n.a.	1240
	accession nr.	accession nr.		JQ807484		JQ807485
	Mecklenburg-Western Pomerania 1997	5160	n.a.	3i	n.a.	n.a.	n.a.	560
		accession nr.		JQ807474
		5304	n.a.	3i	n.a.	n.a.	n.a.	400
		accession nr.		JQ807475
		4322	n.a.	3i	n.a.	n.a.	n.a.	99
		accession nr.		JQ807471
	n.a. - no amplification.
